# Supplementary material for: Energy and biomass distribution in soil food webs of temperate and tropical forests
Source: Nat Commun. 2026 Jan 9;17:417. doi: 10.1038/s41467-025-68083-8 (PMC12796436; doi:10.1038/s41467-025-68083-8)
Supplement: Supplementary file 3 — Supplementary Data 1 [file 41467_2025_68083_MOESM3_ESM.zip]

Archive with 14 entries (13 files):
- DataCodeRev/
- __MACOSX/._DataCodeRev
- DataCodeRev/SoilFoodWeb - R script publication.R
- __MACOSX/DataCodeRev/._SoilFoodWeb - R script publication.R
- DataCodeRev/SoilFoodWeb - Raw data.csv
- __MACOSX/DataCodeRev/._SoilFoodWeb - Raw data.csv
- DataCodeRev/Raw_traits.xlsx
- __MACOSX/DataCodeRev/._Raw_traits.xlsx
- DataCodeRev/Raw_metabolicRates.csv
- __MACOSX/DataCodeRev/._Raw_metabolicRates.csv
- DataCodeRev/Raw_isotopes.xlsx
- __MACOSX/DataCodeRev/._Raw_isotopes.xlsx
- DataCodeRev/Site_descriptions.xlsx
- __MACOSX/DataCodeRev/._Site_descriptions.xlsx
