# Supplementary material for: Energy and biomass distribution in soil food webs of temperate and tropical forests
Source: Nat Commun. 2026 Jan 9;17:417. doi: 10.1038/s41467-025-68083-8 (PMC12796436; doi:10.1038/s41467-025-68083-8)
Supplement: Supplementary file 3 — Supplementary Data 1 [file 41467_2025_68083_MOESM3_ESM.zip › DataCodeRev/SoilFoodWeb - R script publication.R]

# Energy and biomass distribution in soil food webs of temperate and tropical forests
## Anton M. Potapov et al. 2024

# Biomass descriptives
# Food-web reconstruction
# Energy flux calculations
# Statistical analyses

# Preparation ----
# List the packages
used.packages <- c("tidyverse", # a collection of packages, including ggplot, dplyr and more
                   "plyr", # data transformation
                   "reshape2", # data transformation
                   "reshape", # data transformation
                   "ggrepel", # avoid overlap on figures
                   "readxl" # read Excel
)

# Load all packages in the working space
lapply(used.packages, library, character.only = TRUE)

# Color schemes

LUPalette <- c('#006837','#78c679','#addd8e','#fee391','#fdbb84')

# "Algivory", "Herbivory", "Litter transformation","Wood transformation","Bacterivory","Fungivory","Soil transformation","Predation"
FWPalette <- rev(c("cadetblue2","chartreuse3","darkorange3","goldenrod4","darkorchid1","darkorchid4","gray50","orangered2")) # "cadetblue2",


# Load the data ----
Data_all <- read.csv("SoilFoodWeb - Raw data.csv")
Raw_traits <- read_xlsx("Raw_traits.xlsx", sheet = 1) 
Raw_isotopes <- read_xlsx("Raw_isotopes.xlsx", sheet = 1) 
Raw_metabolism <- read.csv("Raw_metabolicRates.csv")
Site_descriptions <- read_xlsx("Site_descriptions.xlsx", sheet = 1)  


# Biomass descriptives ----

# sum biomass per site and show mean without groups/classes
# Summaries
Summary_Location_Layer <- Data_all %>% # per site (3 samples)
  group_by(Ecosystem,Layer,Site) %>%
  dplyr::summarise(Biomass_gm2=sum(Biomass_gm2)) %>% ungroup() %>%
  group_by(Ecosystem,Layer) %>%
  dplyr::summarise(Biomass_gm2_sd=sd(Biomass_gm2),
                   Biomass_gm2_n=length(Biomass_gm2),
                   Biomass_gm2=mean(Biomass_gm2)) %>% ungroup() # normal mean
Summary_Location_Layer$Biomass_gm2_se <- Summary_Location_Layer$Biomass_gm2_sd/Summary_Location_Layer$Biomass_gm2_n^0.5

# Ordering and plotting
Summary_Location_Layer$Ecosystem <- factor(Summary_Location_Layer$Ecosystem, 
                                           levels=c("Southern taiga","Mixed broadleaved",
                                                    "Beech","Monsoon","Rainforest"))

## [Fig. Biommass total] ----
plotBiomassTotal <- ggplot(Summary_Location_Layer,aes(Ecosystem,Biomass_gm2,fill=Ecosystem))+
  geom_bar(data=subset(Summary_Location_Layer, Layer=="litter"),
           width=0.5,stat = 'identity',size=0,color=NA,alpha=.7)+
  geom_bar(data=subset(Summary_Location_Layer, Layer=="soil"),
           aes(y=-Biomass_gm2),width=0.5,stat = 'identity',size=0,color=NA)+
  geom_bar(data=subset(Summary_Location_Layer, Layer=="litter"),
           aes(y=Biomass_gm2+Biomass_gm2_se, color=Ecosystem),width=0.48,stat = 'identity',
           size=0.5,linetype="dashed",fill=NA)+
  geom_bar(data=subset(Summary_Location_Layer, Layer=="soil"),
           aes(y=-Biomass_gm2-Biomass_gm2_se, color=Ecosystem),width=0.48,stat = 'identity',
           size=0.5,linetype="dashed",fill=NA)+
  geom_hline(yintercept = 0, linetype='solid',linewidth=.5)+
  ylab(expression(paste("Fresh biomass, g ",m^{-2})))+
  xlab("")+
  theme_minimal(base_size = 20)+
  theme(panel.grid.major.x = element_blank(),
        #panel.grid.minor.y = element_blank(),
        axis.text.x = element_text(angle=70,hjust = 1),
        strip.text.y = element_text(angle=0,hjust = 1))+
  #coord_flip()+
  scale_color_manual(values = LUPalette)+
  scale_fill_manual(values = LUPalette)+
  scale_y_continuous(labels = abs)
plotBiomassTotal

ggsave("Figure_BiomassesTotal.pdf", plotBiomassTotal, width = 10, height = 4.5)


# Biomass per biome
Summary_Location <- Data_all %>% # per site (3 samples)
  group_by(Ecosystem,Site) %>%
  dplyr::summarise(Biomass_gm2=sum(Biomass_gm2)) %>% ungroup() %>%
  group_by(Ecosystem) %>%
  dplyr::summarise(Biomass_gm2_sd=sd(Biomass_gm2),
                   Biomass_gm2_n=length(Biomass_gm2),
                   Biomass_gm2=mean(Biomass_gm2)) %>% ungroup() # normal mean
Summary_Location$Biomass_gm2_se <- Summary_Location$Biomass_gm2_sd/Summary_Location$Biomass_gm2_n^0.5


# sum biomass per group and show mean without layers
# summarise by predators and others
Summary_Location_Group <- Data_all %>%
  group_by(Ecosystem,Site,Group) %>%
  dplyr::summarise(Biomass_gm2=sum(Biomass_gm2)) %>% ungroup() 

Summary_Location_Group_full <- Summary_Location_Group %>%
  spread(Group, Biomass_gm2) %>%
  gather(key="Group",value="Biomass_gm2",-Ecosystem,-Site)
Summary_Location_Group_full$Biomass_gm2[is.na(Summary_Location_Group_full$Biomass_gm2)] <- 0

Summary_Location_Group <- Summary_Location_Group_full %>%
  group_by(Ecosystem,Group) %>%
  dplyr::summarise(Biomass_gm2_se=sd(Biomass_gm2)/length(Biomass_gm2)^0.5,
                   Biomass_gm2=mean(Biomass_gm2)) %>% ungroup()

# Levels
Summary_Location_Group_key_means <- Summary_Location_Group %>%
  dplyr::group_by(Group) %>%
  dplyr::summarise(Biomass_gm2=sum(Biomass_gm2)) %>% ungroup()
Summary_Location_Group_key_means<- subset(Summary_Location_Group_key_means, Biomass_gm2>1.4)
Summary_Location_Group_key_means <- Summary_Location_Group_key_means[order(-Summary_Location_Group_key_means$Biomass_gm2),]

# Select the most important ones
Summary_Location_Group$KeyConsumers <- Summary_Location_Group$Group
Summary_Location_Group$KeyConsumers[!(Summary_Location_Group$KeyConsumers %in% Summary_Location_Group_key_means$Group)] <- "Other"

# Summarise
Summary_Location_Group <- Summary_Location_Group %>%
  dplyr::group_by(Ecosystem) %>%
  dplyr::mutate(TotalBiomass=sum(Biomass_gm2)) %>% ungroup()
Summary_Location_Group$Biomass_proportion <- Summary_Location_Group$Biomass_gm2/
  Summary_Location_Group$TotalBiomass

Summary_Location_Group_key <- Summary_Location_Group %>%
  dplyr::group_by(Ecosystem,KeyConsumers) %>%
  dplyr::summarise(Biomass_gm2=round(sum(Biomass_gm2),5)) %>% ungroup() # Biomass_proportion=round(sum(Biomass_proportion),3

#Order
Summary_Location_Group_key$Ecosystem <- factor(Summary_Location_Group_key$Ecosystem, 
                                               levels=c("Southern taiga","Mixed broadleaved",
                                                        "Beech","Monsoon","Rainforest"))
Summary_Location_Group_key$KeyConsumers <- factor(Summary_Location_Group_key$KeyConsumers, 
                                                  levels=c(Summary_Location_Group_key_means$Group,"Other"))

Summary_Location_Group_key$Biomass_gm2[Summary_Location_Group_key$Biomass_gm2==0] <- NA

## [Fig. Biommass per group] ----
plotBiommassGroups <- ggplot(Summary_Location_Group_key, aes(x=Ecosystem,y=KeyConsumers))+
  geom_point(aes(size=Biomass_gm2),color='white')+
  geom_point(aes(size=Biomass_gm2, color=Ecosystem), alpha=.8)+
  theme_minimal(base_size = 18)+
  scale_y_discrete(limits = rev(levels(Summary_Location_Group_key$KeyConsumers)))+
  scale_color_manual(values=LUPalette)+
  scale_size_continuous(range = c(1, 12))
plotBiommassGroups

ggsave("Figure_BiommasesGroups.pdf", plotBiommassGroups, width = 10, height = 6)


# Create size classes  ----
# Cut the smallest and largest animals because they are not well represented
Data_all_Classes <- Data_all
Data_all_Classes$Bodymass_ug_log10 <- log10(Data_all_Classes$Bodymass_ug)
hist(Data_all_Classes$Bodymass_ug_log10)
Data_all_Classes$SizeClass <- cut(Data_all_Classes$Bodymass_ug_log10, breaks = 5)
table(Data_all_Classes$SizeClass)
table(Data_all_Classes$Group,Data_all_Classes$SizeClass)


# Summarize
Data_all_Classes <- Data_all_Classes %>%
  group_by(Ecosystem,Site,Layer,SizeClass) %>%
  dplyr::summarise(Biomass_gm2=sum(Biomass_gm2)) %>% ungroup() 


# Do not forget to add zeros for empty sites!
Data_all_Classes_full <- Data_all_Classes %>%
  spread(SizeClass, Biomass_gm2) %>%
  gather(key="SizeClass",value="Biomass_gm2",-Ecosystem,-Site,-Layer)
Data_all_Classes_full$Biomass_gm2[is.na(Data_all_Classes_full$Biomass_gm2)] <- 0


# Log
hist(Data_all_Classes_full$Biomass_gm2)
hist(log10(Data_all_Classes_full$Biomass_gm2+0.001))
Data_all_Classes_full$Biomass_gm2_log10 <- log10(Data_all_Classes_full$Biomass_gm2+0.001)


# Listing hypotheses ----

### 1. Tropical soil invertebrate communities have smaller total biomass, 
### but larger energy use per unit of time than temperate (high metabolic demand).
### 
### 2. More energy is flowing through the low part of the size spectrum in the tropics 
### (hard to sustain a large body).
### 
### 3. Energy channels in soil differ between temperate and tropical forests, 
### with more pronounced energy fluxes via the bacterial, algal and plant channel in tropical systems 
### and via the fungal channel in temperate systems
###
### 4. More energy is flowing to the higher invertebrate trophic levels in the tropics 
### (shallow litter, high activity = higher encounter rate)


# General model: [biomass~sizeclass*layer*region+(1|Site)]
# 1) size slopes compare across litter/soil (e.g. steeper in tropics and in litter)
# 2) total biomasses compare across litter/soil (more in temperate)
# 3) vertical distributions in sizes and regions (more in litter in temperate and large)

library(lme4)
library(car)

# Model
modelSizeClass <- lmer(Biomass_gm2_log10~SizeClass*Layer*Ecosystem+(1|Site), Data_all_Classes_full)
plot(modelSizeClass)
summary(modelSizeClass)
Anova(modelSizeClass)

write.csv(as.data.frame(Anova(modelSizeClass)), "Model_SizeClasses.csv")


## [Fig. Size slopes] ----

# Sum up litter and soil
Data_all_Classes_full_nolayer <- Data_all_Classes_full %>%
  group_by(Ecosystem,Site,SizeClass) %>%
  dplyr::summarise(Biomass_gm2=sum(Biomass_gm2)) %>% ungroup() 
Data_all_Classes_full_nolayer$Biomass_gm2_log10 <- log10(Data_all_Classes_full_nolayer$Biomass_gm2+0.01)


#Order
Data_all_Classes_full_nolayer$Ecosystem <- factor(Data_all_Classes_full_nolayer$Ecosystem, 
                                                  levels=c("Southern taiga","Mixed broadleaved",
                                                           "Beech","Monsoon","Rainforest"))
Data_all_Classes_full_nolayer$SizeClassFactor <- factor(Data_all_Classes_full_nolayer$SizeClass, 
                                                        labels=c("0.05-1.6 ug", "< 50 ug", "< 1.6 mg", 
                                                                 "< 50 mg", "< 1.6 g"))
library(scales)
plotSizeSlopes <- ggplot(Data_all_Classes_full_nolayer, aes(x=SizeClassFactor,y=Biomass_gm2+0.01,color=Ecosystem))+
  geom_jitter(size=2, alpha=.8, width = .1)+
  geom_smooth(aes(group=Ecosystem), method = 'loess', se = F, size=.8, linetype='dashed')+
  geom_smooth(data=subset(Data_all_Classes_full_nolayer, SizeClassFactor!="< 1.6 g"),
              aes(group=Ecosystem),method = 'lm', se = F, size=2, linetype='solid')+
  theme_minimal(base_size = 18)+
  scale_y_continuous(trans = "log10", breaks = trans_breaks("log10", function(x) 10^x),labels = comma)+
  ylab(expression(paste("Fresh biomass, g ",m^{-2})))+
  xlab("Body mass class")+
  scale_color_manual(values=LUPalette)
plotSizeSlopes

ggsave("Figure_SizeSlopes.pdf", plotSizeSlopes, width = 9, height = 5)

# Overall ecosystems are different in biomasses and vertical distribution
# Ecosystems are different in size slopes
# More biomass in temperate = rejected
# Steeper size slope in tropical = rejected but not-linear trends

# Explore groups per class
Data_all_Classes_groups <- Data_all
Data_all_Classes_groups$Bodymass_ug_log10 <- log10(Data_all_Classes_groups$Bodymass_ug)
Data_all_Classes_groups$SizeClass <- cut(Data_all_Classes_groups$Bodymass_ug_log10, breaks = 5)
Data_all_Classes_groups <- Data_all_Classes_groups %>%
  dplyr::group_by(SizeClass,Group) %>%
  dplyr::summarise(Biomass_gm2=sum(Biomass_gm2)) %>% ungroup() %>%
  dplyr::group_by(SizeClass) %>%
  dplyr::mutate(Biomass_total=sum(Biomass_gm2))
Data_all_Classes_groups$BiomassProp <- round(Data_all_Classes_groups$Biomass_gm2/Data_all_Classes_groups$Biomass_total,2)


# Food-web reconstruction ----
## Add traits ----

# Summarise the data by layers (we do modelling across layers)
Data_all_nolayer <- Data_all %>%
  dplyr::group_by(Region, Ecosystem, Site, Group) %>%
  dplyr::summarise(Bodymass_ug=mean(Bodymass_ug),
                   Density_m2=sum(Density_m2),
                   Biomass_gm2=sum(Biomass_gm2)) %>% ungroup()

# Traits first
names(Raw_traits)
Raw_traits$Protection <- Raw_traits$Carnivore*Raw_traits$Agility*Raw_traits$PhysicalProtection*
  Raw_traits$Metabolites
Data_all_traits <- merge(Data_all_nolayer, Raw_traits[,c("Group", "Abbreviation", "MetabolicType","P","A",
                                                         "L", "W","S","B","F", "Fa", "PPMRopt","PPMRwidth",
                                                         "Protection")], all.x=T) #


# Add isotopes to the table
# Fill NAs using averages from the same taxa
for(i in 1:length(Raw_isotopes$Region)){ # Fill NAs
  if(is.na(Raw_isotopes$percentC[i])==T){
    Raw_isotopes$percentC[i] <- mean(Raw_isotopes$percentC[Raw_isotopes$Group==Raw_isotopes$Group[i]], na.rm=T)}}
for(i in 1:length(Raw_isotopes$Region)){ # Fill NAs
  if(is.na(Raw_isotopes$percentN[i])==T){
    Raw_isotopes$percentN[i] <- mean(Raw_isotopes$percentN[Raw_isotopes$Group==Raw_isotopes$Group[i]], na.rm=T)}}
Raw_isotopes$percentC[is.nan(Raw_isotopes$percentC)==T] <- mean(Raw_isotopes$percentC, na.rm=T)
Raw_isotopes$percentN[is.nan(Raw_isotopes$percentN)==T] <- mean(Raw_isotopes$percentN, na.rm=T)

# Proportions
Raw_isotopes$propC <- Raw_isotopes$percentC/100
Raw_isotopes$propN <- Raw_isotopes$percentN/100


# Merge with the main data
Data_all_traits <- merge(Data_all_traits, Raw_isotopes[,-c(4,6)], all.x = T)

for(i in 1:length(Data_all_traits$Group)){ # Fill few NAs with average data
  if(is.na(Data_all_traits$propN[i])==T){
    Data_all_traits$D13C[i] <- mean(Data_all_traits$D13C[Data_all_traits$Group==Data_all_traits$Group[i]], na.rm=T)
    Data_all_traits$propC[i] <- mean(Data_all_traits$propC[Data_all_traits$Group==Data_all_traits$Group[i]], na.rm=T)
    Data_all_traits$D15N[i] <- mean(Data_all_traits$D15N[Data_all_traits$Group==Data_all_traits$Group[i]], na.rm=T)
    Data_all_traits$propN[i] <- mean(Data_all_traits$propN[Data_all_traits$Group==Data_all_traits$Group[i]], na.rm=T)
  }
}

# Missing data
unique(Data_all_traits$Group[is.na(Data_all_traits$D13C)==T])

# We complement using literature: see Zhou et al. 2022; Kudrin et al. 2015
Raw_isotopes_addon <- data.frame(Group = c("Hymenoptera","Nematodes (B)","Nematodes (F)","Nematodes (H)",
                                           "Nematodes (O)","Nematodes (P)","Schizomida"),
                                 D13C = c(4.13,3.6,3.6,2.6,3.4,4.0,4.33),
                                 propC = c(0.42,0.340,0.340,0.340,0.340,0.340,0.4307),
                                 D15N = c(6.38,3.5,3.5,1.4,5.6,5.6,8.42),
                                 propN = c(0.11,0.053,0.053,0.053,0.053,0.053,0.0995))

for(i in 1:length(Data_all_traits$Group)){ # Fill NAs
  if(is.nan(Data_all_traits$propN[i])==T){
    Data_all_traits$D13C[i] <- Raw_isotopes_addon$D13C[Raw_isotopes_addon$Group==Data_all_traits$Group[i]]
    Data_all_traits$propC[i] <- Raw_isotopes_addon$propC[Raw_isotopes_addon$Group==Data_all_traits$Group[i]]
    Data_all_traits$D15N[i] <- Raw_isotopes_addon$D15N[Raw_isotopes_addon$Group==Data_all_traits$Group[i]]
    Data_all_traits$propN[i] <- Raw_isotopes_addon$propN[Raw_isotopes_addon$Group==Data_all_traits$Group[i]]
  }
}

# We add vertical distribution empirically observed at each site
Data_vertical <- Data_all %>%
  dplyr::select(Site, Group, Layer, Biomass_gm2) %>%
  dplyr::group_by(Site, Group, Layer) %>%
  dplyr::summarise(Biomass_gm2=sum(Biomass_gm2)) %>%
  spread(Layer, Biomass_gm2)
Data_vertical[is.na(Data_vertical)==T] <- 0
Data_vertical$LitterProp <- Data_vertical$litter/(Data_vertical$litter+Data_vertical$soil)


# Merge
Data_all_traits <- merge(Data_all_traits, Data_vertical[,c(1,2,5)])

# Resource table
Data_resources <- Raw_traits[Raw_traits$BroadCategory=="Resource",c("Group", "Abbreviation", "MetabolicType",
                                                                    "P","A","L", "W","S","B","F", "Fa", "PPMRopt","PPMRwidth","Protection","PropN")]


## Reconstruction preparation ----
# Function to reconstruct body size distribution using the mean and standard deviation of 
# living body mass and assuming it follows a log-normal pattern, which generally 
# observed both across species (Hutchinson & MacArthur, 1959; Blackburn & Gaston, 1994; Allen et al., 2006) 
# and within species (Stead et al., 2005; Potapov & et al., 2021). 

# Function to build normal distributions
min.f1f2 <- function(x, mu1, mu2, sd1, sd2) {
  f1 <- dnorm(x, mean=mu1, sd=sd1)
  f2 <- dnorm(x, mean=mu2, sd=sd2)
  pmin(f1, f2)
}


# Reconstruction coefficients
PPMRopt <- log10(100) # optimum predator-prey body mass ratio, we take 100 from Brose/Li et al.
PPMRwidth <- 1 # mutiplyer; breadth of the size spectrum of prey (standard deviation), default = sd of body mass of predator
PPMRwidth_min <- 1 # minimum SD of body mass
Protection <- 1 # mutiplyer; importance of protection mechanisms, from 0 to 1
Omnivory <- 0.2 # mutiplyer; importance of auxiliary resources, "identity" for given, range from 0.1 to 0.9
Predation <- 0.5 # mutiplyer; importance of predation for omnivores (% of total diet), range from 0.1 to 0.9
SelfPredation <- 0.25 # mutiplyer; importance of self-predation for all nodes, range from 0 to 1
SpatialMobility <- 0.25 # mutiplyer; importance of auxiliary microhabitats, range from 0.1 to 0.9

# Isotopic refinement of preference coefficients
# Predation taken from isotopes inside the loop
# Refine algivory using 15N:
# No algivory >2 d15N; no protura, Lumbricina
# Others scale to minimum of -1.4 per mil (see text)
min(Data_all_traits$D15N)

AlgivoryD15N <- Data_all_traits$D15N
AlgivoryD15N[AlgivoryD15N>2] <- 2
Algivory = 1-(AlgivoryD15N-min(AlgivoryD15N))/(max(AlgivoryD15N)-min(AlgivoryD15N))
Algivory[Algivory<Omnivory] <- Omnivory
Algivory[Data_all_traits$A==0&Algivory==Omnivory] <- 0
Data_all_traits$A <- Algivory
Data_all_traits$A[Data_all_traits$Group=="Protura"] <- 0
Data_all_traits$A[Data_all_traits$Group=="Lumbricina"] <- 0
Data_all_traits$A[Data_all_traits$D15N>3] <- 0

# Refine epi/endogeic eathworms with isotopes
HumiphagyD15N <- Data_all_traits[Data_all_traits$Group=="Lumbricina",]$D15N
min <- min(HumiphagyD15N)-0.25*(max(HumiphagyD15N)-min(HumiphagyD15N))
Humiphagy = (HumiphagyD15N-min)/(max(HumiphagyD15N)-min)
Detritivory = 1-Humiphagy+Omnivory
Data_all_traits[Data_all_traits$Group=="Lumbricina",]$S <- Humiphagy
Data_all_traits[Data_all_traits$Group=="Lumbricina",]$L <- Detritivory
Data_all_traits[Data_all_traits$Group=="Lumbricina",]$W <- Detritivory*Omnivory # wood as auxiliary resource, also 15N


### Corrections 
# algivory is excluded for herbivorous nematodes
# herbivory on roots is strongly reduced in earthworms as there is little evidence for this
Data_all_traits$A[Data_all_traits$Group == "Nematodes (H)"] <- 0
Data_all_traits[Data_all_traits$Group=="Lumbricina",]$P <- 0.01 


# Applying coefficients
# correct the PPMR coefficients accoording to the Reconstruction coefficients (see above)
Data_all_traits$PPMRoptCorrected <- Data_all_traits$PPMRopt*PPMRopt 
Data_all_traits$PPMRwidthCorrected <- PPMRwidth
Data_all_traits$MassMean_mg <- log10(Data_all_traits$Bodymass_ug/1000)
Data_all_traits$MassMean_mg_sd <- PPMRwidth

# calculate PPMR distribution estimates for the optimum prey for each node
Data_all_traits$PreyMean <- Data_all_traits$MassMean_mg-Data_all_traits$PPMRoptCorrected
Data_all_traits$PreySD <- PPMRwidth

# calculate optimal isotope prey based on TEF N = 3.4, C = 0.4 
Data_all_traits$PreyD15N <- Data_all_traits$D15N - 3.4
Data_all_traits$PreyD13C <- Data_all_traits$D13C - 0.4


### Food-web loop ----
# output table
Foodweb_matrices <- list(NA)

# loop
for(l in 1:length(unique(Data_all_traits$Site))){
  
  #FIRST: select a plot
  loop <- subset(Data_all_traits, Site==unique(Data_all_traits$Site)[l]) 
  groupnames <- loop$Group
  
  #SECOND: Produce size ditribution 'allometric' overlap matrix (to infer predator-prey interactions from PPMRs). Calculate overlaps of the size distributions correcting for PPMR for all potential predator-prey interactions. Overlap proportion [0;1] is used as the proxy of interaction strength. Optimum PPMRs were corrected for corresponding trait-based coefficients. Function to fill the matrix. Rows are preys, columns are predators. 
  
  # create an empty matrix
  matrix_SizeOverlap <- matrix(0,ncol=length(loop$Group),nrow=length(loop$Group))
  rownames(matrix_SizeOverlap) <- colnames(matrix_SizeOverlap) <- groupnames
  
  # run a loop to calculate pairwise overlaps in size distributions (predator vs prey)
  for(r in 1:length(loop$Group)){
    for(c in 1:length(loop$Group)){
      overlap <- integrate(min.f1f2, -Inf, Inf, mu1=loop$MassMean_mg[r], sd1=loop$MassMean_mg_sd[r], 
                           mu2=loop$PreyMean[c], sd2=loop$PreySD[c])
      matrix_SizeOverlap[[r, c]] <- round(overlap$value,3)
    }
  }
  
  
  #THIRD: isotope adjacency matrix. We correct all prey isotopic data for TEFs and then 
  # calculate distances to the predator isotopic data. 
  # We assumed the closest prey to be preferred. 
  # But set up the range only from 25% to 100% preference to make the weight of this parameter relatively weak.
  
  # create an empty matrix
  matrix_IsotopeDistance <- matrix(0,ncol=length(loop$Group),nrow=length(loop$Group))
  rownames(matrix_IsotopeDistance) <- colnames(matrix_IsotopeDistance) <- groupnames
  
  # run a loop to calculate isotopic distances (predator vs prey)
  for(i in 1:length(loop$Group)){
    matrix_IsotopeDistance[1:length(loop$Group),i] <- abs(loop$PreyD15N[i]-loop$D15N)+
      abs(loop$PreyD13C[i]-loop$D13C) # calculate the distances
    matrix_IsotopeDistance[1:length(loop$Group),i] <- 1-matrix_IsotopeDistance[1:length(loop$Group),i]/
      max(matrix_IsotopeDistance[1:length(loop$Group),i]) # normalise to the maximum and revert
  }
  
  
  
  #FOURTH: We add biomass-based preferences directly here because we don't have biomasses of resources.
  
  # create an empty matrix
  matrix_Biomass <- matrix(0,ncol=length(loop$Group),nrow=length(loop$Group))
  rownames(matrix_Biomass) <- colnames(matrix_Biomass) <- groupnames
  
  # fill the use for resources feeding
  matrix_Biomass[1:length(loop$Group),] <- sqrt(loop$Biomass_gm2/max(loop$Biomass_gm2))
  
  
  
  #FIFTH: Protection matrix
  # create an empty matrix
  matrix_Protection <- matrix(1,ncol=length(loop$Group),nrow=length(loop$Group))
  rownames(matrix_Protection) <- colnames(matrix_Protection) <- groupnames
  # correct coefficients for protected fauna
  matrix_Protection <- matrix_Protection*loop$Protection # fill all rows with column protection
  matrix_Protection <- matrix_Protection*Protection # account for protection importance coefficient'
  
  
  
  #SIXTH: Spatial overlaps
  # create an empty matrix
  matrix_SpatialOverlaps <- matrix(0,ncol=length(loop$Group),nrow=length(loop$Group))
  rownames(matrix_SpatialOverlaps) <- colnames(matrix_SpatialOverlaps) <- groupnames
  
  # run a loop to calculate isotopic distances (predator vs prey)
  for(i in 1:length(loop$Group)){
    matrix_SpatialOverlaps[1:length(loop$Group),i] <- abs(loop$LitterProp[i]-loop$LitterProp) # calculate the distances
  }
  matrix_SpatialOverlaps <- 1-matrix_SpatialOverlaps # reverse
  
  
  #PREDATOR-PREY ADJACENCY MATRIX: The allometric, isotopic, protection, spatial and biomass matrices are multiplied 
  # to generate the final adjacency matrix that represents predator-prey feeding preferences 
  
  # merge all matrices except for resources
  matrix_Adjacency <- matrix_SizeOverlap*matrix_IsotopeDistance*matrix_Biomass*matrix_Protection*matrix_SpatialOverlaps
  
  # However, for predators the feeding preferences for prey should be distributed 
  # and resources are not adjusted for spatial overlaps. 
  
  # Scale all fauna separately
  matrix_Adjacency[1:length(loop$Group),] <- 
    scale(matrix_Adjacency[1:length(loop$Group),],
          center = FALSE, 
          scale = colSums(matrix_Adjacency[1:length(loop$Group),],na.rm = T))
  #colSums(matrix_Adjacency)
  
  
  # Add RESOURCE preference matrix. 
  # For each node, feeding preferences are distributed according to pre-classified trophic Groups.
  
  # Use isotopes to estimate predation degree between 0.25 and 1
  loop_resources <- loop[,c(1,10:17,22)]
  loop_resources[loop_resources==0.5] <- Omnivory 
  loop_resources$D15Nscaled = (loop_resources$D15N-min(loop_resources$D15N))/
    (max(loop_resources$D15N)-min(loop_resources$D15N))
  loop_resources$Predation <- loop_resources$Fa*loop_resources$D15Nscaled
  
  # Scale within resources
  loop_resources[,2:8] <- 
    t(scale(t(loop_resources[,2:8]),
            center = FALSE, 
            scale = colSums(t(loop_resources[,2:8]),na.rm = T)))
  
  loop_resources[is.na(loop_resources)] <- 0
  loop_resources$SumBasal <- rowSums(loop_resources[,2:8])
  loop_resources$Basal <- 1-loop_resources$Predation
  loop_resources$Basal[loop_resources$SumBasal == 0] <- 0
  loop_resources$Predation[loop_resources$SumBasal == 0] <- 1
  
  # Scale with predators
  loop_resources[,2:8] <- loop_resources[,2:8]*loop_resources$Basal
  
  # Should be all 1 (basal+predation)
  # rowSums(loop_resources[,c(2:8,12)],) 
  
  
  # FINAL MERGING
  # create an empty matrix
  matrix_Resources <- matrix(0,ncol=length(loop$Group)+7,nrow=length(loop$Group)+7)
  rownames(matrix_Resources) <- colnames(matrix_Resources) <- c(groupnames, Data_resources$Abbreviation)
  
  # add resources
  matrix_Resources[(nrow(matrix_Resources)-6):(length(loop$Group)+7), 1:length(loop$Group)] <-
    t(loop_resources[,2:8])
  
  # Now scale predators to the proportion of fauna in the total diet
  matrix_Resources[1:length(loop$Group),1:length(loop$Group)] <-
    t(t(matrix_Adjacency)*loop_resources$Predation) # Scale to the proportion from Fa for all
  
  # Should be all 1 (for resources 0)
  #colSums(matrix_Resources)
  
  # round the numbers
  matrix_Resources <- round(matrix_Resources,5)
  
  # replace NA with 0
  matrix_Resources[is.na(matrix_Resources)==T] <- 0
  
  # WRITE RESULTS
  
  Foodweb_matrices[[l]] <- matrix_Resources
  
  print(paste(unique(Data_all_traits$Site)[l]," completed"))
}

names(Foodweb_matrices) <- unique(Data_all_traits$Site)


# Flux calculations ----
# Thout biomass preferences (they are already accounted for in the reconstruction above)

# To calculate energy fluxes, biomasses, biomass-specific metabolic rates and assimilation efficiencies are needed.
library(fluxweb)

# Assimilation efficiencies in % from Jochum et al.2017 (propN)
Logit_ea <- 0.471*(Data_all_traits$propN*100) - 2.097 
Data_all_traits$efficiencies <- round(exp(Logit_ea)/(1+exp(Logit_ea)),2)

# Complement resource data
names(Data_resources)[15] <- "propN"
Logit_ea <- 0.471*(Data_resources$propN*100) - 2.097 
Data_resources$efficiencies <- round(exp(Logit_ea)/(1+exp(Logit_ea)),2)
Data_resources$Biomass_gm2 <- 1 # ignore resource biomasses (top-down perspective)

# masses in grams
Data_all_traits$MassMean_g <- Data_all_traits$Bodymass_ug/1000000


## Metabolism per biomass ----
# merge by metabolic type
unique(Data_all_traits$MetabolicType)
unique(Raw_metabolism$MetabolicType)

# we use insects for Diplura and Protura (invertebrates do not work well)
Data_all_traits$MetabolicType[Data_all_traits$MetabolicType=="Invertebrates"] <- "Insecta"

# merge
Data_all_traits_metabolism <- merge(Data_all_traits, Raw_metabolism[,-c(2,7)], all.x = T)

# set the temperatures according to MAT at the sites
Data_all_traits_metabolism$T_Kelvin[Data_all_traits_metabolism$Ecosystem=="Rainforest"] <- 273.15 + 25.2
Data_all_traits_metabolism$T_Kelvin[Data_all_traits_metabolism$Ecosystem=="Monsoon"] <- 273.15 + 26.0
Data_all_traits_metabolism$T_Kelvin[Data_all_traits_metabolism$Ecosystem=="Beech"] <- 273.15 + 7.5
Data_all_traits_metabolism$T_Kelvin[Data_all_traits_metabolism$Ecosystem=="Mixed broadleaved"] <- 273.15 + 7.1
Data_all_traits_metabolism$T_Kelvin[Data_all_traits_metabolism$Ecosystem=="Southern taiga"] <- 273.15 + 5.2

# calculate metabolism using the body mass in gram
# ln(Me/M)=ln(i0)+(a-1)*ln(M)-E(1/kT)
Data_all_traits_metabolism$Metabolism_perBiomass_ln <- Data_all_traits_metabolism$ln_i0_watt+
  Data_all_traits_metabolism$PerMass_Exponent*log(Data_all_traits_metabolism$MassMean_g)-
  Data_all_traits_metabolism$E*(1/(Data_all_traits_metabolism$Boltzmann_eVK*Data_all_traits_metabolism$T_Kelvin))

# unlog
# in Watt per gram of body mass
Data_all_traits_metabolism$Metabolism_Wg <- exp(Data_all_traits_metabolism$Metabolism_perBiomass_ln)


## Fluxing loop ----

# output table
Fluxweb_matrices <- list(NA)

# Loop
for(l in names(Foodweb_matrices)){ # [names(Foodweb_matrices)!="HR1"]
  
  # select a plot, add resources
  loop <- subset(Data_all_traits_metabolism, Site==l)
  loop <- rbind.fill(loop, Data_resources)
  
  # fill resource data (arbitrary)
  loop$Biomass_gm2[is.na(loop$Biomass_gm2)==T] <- 1
  loop$Metabolism_Wg[is.na(loop$Metabolism_Wg)==T] <- 0 #mean(loop$Metabolism_Wg, na.rm = T)
  loop$efficiencies[is.na(loop$efficiencies)==T] <- 0.5
  
  # remove energy fluxes into fungi and bacteria
  resources <- which(loop$MetabolicType=="Resource")
  fluxmatrix <- Foodweb_matrices[[l]]
  
  # order the data table
  loop <- loop[order(match(loop$Group, rownames(fluxmatrix))),]
  
  #calculate fluxes in W per sqm
  matrix_Fluxes <- fluxing(mat = fluxmatrix,
                           biomasses = loop$Biomass_gm2,
                           losses = loop$Metabolism_Wg,
                           efficiencies = loop$efficiencies,
                           bioms.prefs = F, bioms.losses = T, ef.level = "prey")
  
  
  # covert to mW and round the numbers
  matrix_Fluxes <- matrix_Fluxes*1000
  matrix_Fluxes <- round(matrix_Fluxes,7)
  
  
  # WRITE RESULTS
  
  Fluxweb_matrices[[l]] <- matrix_Fluxes
  
  print(paste(l,"completed"))
}

# Data in mW!


# Food-web plotting ----
# ILLUSTRATION: The network topology can be displayed with ggplot2
# convert matrix to long format, remove zero interactions
pairwiseLinks <- data.frame(Site=NA, Prey=NA, Predator=NA, Interaction=NA)

for(i in 2:length(Fluxweb_matrices)){
  pairwiseLinksLoop <- reshape2::melt(cbind(
    V1=rownames(Fluxweb_matrices[[i]]), 
    as.data.frame(Fluxweb_matrices[[i]]))
  )
  
  # rename and clean
  names(pairwiseLinksLoop) <- c("Prey","Predator","Interaction")
  pairwiseLinksLoop <- pairwiseLinksLoop[pairwiseLinksLoop$Interaction>0,]
  pairwiseLinksLoop$Site <- names(Fluxweb_matrices)[i]
  
  #rbind
  pairwiseLinks <- rbind(pairwiseLinks, pairwiseLinksLoop)
}

pairwiseLinks <- na.omit(pairwiseLinks)


# Calculate trophic level for illustration. The function was provided by Benoit Gauzens.
TL <- function(LL)
{
  LL <- t(LL)
  nn <- rowSums(LL); nn[nn==0] <- 1
  ww <- diag(1/nn)
  L1 <- ww %*% LL
  L2 <- L1 - diag(rep(1,length(nn)))
  b <- -1*rep(1,length(nn))
  Tro.lev <- solve(L2) %*% b
  return(Tro.lev)
}

## Calculate trophic level ----
nodesTL <- data.frame(Site=NA, Group=NA, TL=NA)

for(i in 2:length(Fluxweb_matrices)){
  Fluxweb_matrix <- Fluxweb_matrices[[i]]
  Fluxweb_matrix[c('P'),c('F','B')] <- 1 # add link from plants to bacteria and fungi
  nodesTLloop <- data.frame(Site=names(Fluxweb_matrices)[i],
                            Group=rownames(Fluxweb_matrices[[i]]),
                            TL=as.numeric(TL(Fluxweb_matrix)))
  #rbind
  nodesTL <- rbind(nodesTL, nodesTLloop)
}

nodesTL <- na.omit(nodesTL)
Data_sites <- Data_all_traits_metabolism %>%
  dplyr::group_by(Region, Site, Ecosystem) %>% dplyr::summarise()
nodesTL <- merge(nodesTL, Data_sites)

# Create data frame with the trait nodes
# Trait data frame, select essential traits
pairwiseLinks_nodes <- Data_all_traits_metabolism %>% 
  dplyr::select(Region,Ecosystem,Site,Group,Abbreviation,MassMean_mg,Biomass_gm2,D15N) 

# Add trophic level
pairwiseLinks_nodes <- merge(pairwiseLinks_nodes, nodesTL, all = T) # more because of resources

# Fill resource data
pairwiseLinks_nodes$Biomass_gm2[is.na(pairwiseLinks_nodes$Biomass_gm2)==T] <- 10
pairwiseLinks_nodes$Abbreviation[is.na(pairwiseLinks_nodes$Abbreviation)==T] <- 
  pairwiseLinks_nodes$Group[is.na(pairwiseLinks_nodes$Abbreviation)==T]


# Set positions of basal resources (MassMean_mg log scale from -4 to +3)
pairwiseLinks_nodes$MassMean_mg[pairwiseLinks_nodes$Group=="A"] <- -4
pairwiseLinks_nodes$MassMean_mg[pairwiseLinks_nodes$Group=="B"] <- -1.75
pairwiseLinks_nodes$MassMean_mg[pairwiseLinks_nodes$Group=="F"] <- -0.75
pairwiseLinks_nodes$MassMean_mg[pairwiseLinks_nodes$Group=="L"] <- 0
pairwiseLinks_nodes$MassMean_mg[pairwiseLinks_nodes$Group=="P"] <- -2.5
pairwiseLinks_nodes$MassMean_mg[pairwiseLinks_nodes$Group=="S"] <- 3
pairwiseLinks_nodes$MassMean_mg[pairwiseLinks_nodes$Group=="W"] <- 1.5


# Now add predator and prey traits in the pairwise interaction data frame
# Merge with the interaction network - prey
pairwiseLinks_nodes_merge <- 
  pairwiseLinks_nodes[,c("Site","Group","MassMean_mg","Biomass_gm2","TL")]
names(pairwiseLinks_nodes_merge) <- paste("Prey",names(pairwiseLinks_nodes_merge),sep=".")
names(pairwiseLinks_nodes_merge)[names(pairwiseLinks_nodes_merge)=="Prey.Group"] <- "Prey"
names(pairwiseLinks_nodes_merge)[names(pairwiseLinks_nodes_merge)=="Prey.Site"] <- "Site"
pairwiseLinks_labels <- merge(pairwiseLinks,pairwiseLinks_nodes_merge, all.x = T)

# Merge with the interaction network - predator
pairwiseLinks_nodes_merge <- 
  pairwiseLinks_nodes[,c("Site","Group","MassMean_mg","Biomass_gm2","TL")]
names(pairwiseLinks_nodes_merge) <- paste("Predator",names(pairwiseLinks_nodes_merge),sep=".")
names(pairwiseLinks_nodes_merge)[names(pairwiseLinks_nodes_merge)=="Predator.Group"] <- "Predator"
names(pairwiseLinks_nodes_merge)[names(pairwiseLinks_nodes_merge)=="Predator.Site"] <- "Site"
pairwiseLinks_labels <- merge(pairwiseLinks_labels,pairwiseLinks_nodes_merge,all.x = T)

# Systems
pairwiseLinks_labels <- merge(pairwiseLinks_labels, Data_sites)

# Add functions
pairwiseLinks_labels$Function <- "Predation"
pairwiseLinks_labels$Function[pairwiseLinks_labels$Prey=="A"] <- "Algivory"
pairwiseLinks_labels$Function[pairwiseLinks_labels$Prey=="B"] <- "Bacterivory"
pairwiseLinks_labels$Function[pairwiseLinks_labels$Prey=="F"] <- "Fungivory"
pairwiseLinks_labels$Function[pairwiseLinks_labels$Prey=="L"] <- "Litter consumption"
pairwiseLinks_labels$Function[pairwiseLinks_labels$Prey=="P"] <- "Herbivory"
pairwiseLinks_labels$Function[pairwiseLinks_labels$Prey=="S"] <- "Soil consumption"
pairwiseLinks_labels$Function[pairwiseLinks_labels$Prey=="W"] <- "Wood consumption"
pairwiseLinks_labels$Function <- factor(pairwiseLinks_labels$Function,
                                        levels=rev(c("Algivory","Herbivory", 
                                                     "Litter consumption","Wood consumption",
                                                     "Bacterivory","Fungivory",
                                                     "Soil consumption","Predation")))

resourcesnames <- c("A","B","F","L","P","S","W")


## [Fig. supplement] Networks ----
unique(pairwiseLinks_nodes$Ecosystem)
# Replace Ecosystem after "==" below to Beech"/"Monsoon"/"Rainforest"/"Mixed broadleaved"/"Southern taiga" 
# and re-run the batch below
pairwiseLinks_nodes_Fig <- subset(pairwiseLinks_nodes, Ecosystem=="Rainforest")
pairwiseLinks_labels_Fig <- subset(pairwiseLinks_labels, Ecosystem=="Rainforest")

# Plot the network
g1 <- ggplot(pairwiseLinks_nodes_Fig, aes(MassMean_mg, TL))+
  geom_curve(data=subset(pairwiseLinks_labels_Fig, Interaction>0.001&Prey!=Predator), # plot only >2% interactions
             aes(x=Prey.MassMean_mg, xend=Predator.MassMean_mg,
                 y=Prey.TL, yend=Predator.TL,
                 linewidth=Interaction,alpha=Interaction,color=Function),
             curvature = 0.1, arrow = arrow(length = unit(0.01, "npc"),ends = "last", type = "closed"),
             lineend = 'butt')+
  geom_point(data=subset(pairwiseLinks_nodes_Fig, Group!="Resources"),aes(size=sqrt(Biomass_gm2)),
             shape=21, alpha=1,fill="grey30")+
  #geom_label_repel(data=subset(pairwiseLinks_nodes_Fig, Group!="Resources"),
  #                 aes(label=Abbreviation,fill=Group,size=2))+
  geom_label(data=subset(pairwiseLinks_nodes_Fig, Group %in% resourcesnames),aes(label=Abbreviation),
             color="white",fill="black",size=3)+
  scale_size_continuous(range=c(.5,5))+
  scale_linewidth_continuous(range=c(.5,2))+
  scale_alpha_continuous(range=c(.25,1))+
  scale_color_manual(values=FWPalette)+
  facet_wrap(~Site, nrow = 2)+
  theme_void(base_size = 18)+
  #xlim(c(1,7.5))+
  ylab("Trophic level")+
  xlab("Body mass, log10(mg)")+
  guides(size=guide_legend(title=expression(paste("Biomass, sqrt(mg) ", m^-2))),
         linewidth=guide_legend(title=expression(paste("Energy flux, mW ", m^-2))),
         alpha=guide_legend(title=expression(paste("Energy flux, mW ", m^-2)))) +
  theme(panel.grid.major=element_blank(),
        panel.grid.minor=element_blank())
g1

# Select one save depending on the Ecosystem
ggsave("FigS_foodwebs_Beech.pdf", width=12,height=6)
ggsave("FigS_foodwebs_Monsoon.pdf", width=12,height=6)
ggsave("FigS_foodwebs_Rainforest.pdf", width=12,height=6)
ggsave("FigS_foodwebs_Taiga.pdf", width=7.5,height=6)
ggsave("FigS_foodwebs_Mixed.pdf", width=7.5,height=6)


## Summary food webs ----
pairwiseLinks_summary <- pairwiseLinks_labels %>% 
  dplyr::group_by(Region,Ecosystem,Predator,Prey) %>%
  dplyr::summarise(Interaction=sum(Interaction)/8) %>% ungroup() # divide by 8 sites to account for absent zeros

# Account for 4 plots in taiga and mixed
pairwiseLinks_summary$Interaction[pairwiseLinks_summary$Region=="Spruce and broadleaved forests (Russia)"] <-
  2*pairwiseLinks_summary$Interaction[pairwiseLinks_summary$Region=="Spruce and broadleaved forests (Russia)"]

## Summary for food web nodes 
pairwiseLinks_nodes_summary <- pairwiseLinks_nodes %>% 
  dplyr::group_by(Region,Ecosystem,Group) %>%
  dplyr::summarise(MassMean_mg=mean(MassMean_mg),
                   Biomass_gm2=sum(Biomass_gm2)/8,
                   TL=mean(TL)) %>% ungroup()

# Account for 4 plots in taiga and mixed
pairwiseLinks_nodes_summary$Biomass_gm2[pairwiseLinks_nodes_summary$Region=="Spruce and broadleaved forests (Russia)"] <-
  2*pairwiseLinks_nodes_summary$Biomass_gm2[pairwiseLinks_nodes_summary$Region=="Spruce and broadleaved forests (Russia)"]


# Add predator and prey traits in the pairwise interaction data frame
# Merge with the interaction network - prey
pairwiseLinks_nodes_merge <- 
  pairwiseLinks_nodes_summary[,c("Ecosystem","Group","MassMean_mg","TL","Biomass_gm2")]
names(pairwiseLinks_nodes_merge) <- paste("Prey",names(pairwiseLinks_nodes_merge),sep=".")
names(pairwiseLinks_nodes_merge)[names(pairwiseLinks_nodes_merge)=="Prey.Ecosystem"] <- "Ecosystem"
names(pairwiseLinks_nodes_merge)[names(pairwiseLinks_nodes_merge)=="Prey.Group"] <- "Prey"
pairwiseLinks_summary_labels <- merge(pairwiseLinks_summary,pairwiseLinks_nodes_merge, all.x = T)

# Add functions
pairwiseLinks_summary_labels$Function <- "Predation"
pairwiseLinks_summary_labels$Function[pairwiseLinks_summary_labels$Prey=="A"] <- "Algivory"
pairwiseLinks_summary_labels$Function[pairwiseLinks_summary_labels$Prey=="B"] <- "Bacterivory"
pairwiseLinks_summary_labels$Function[pairwiseLinks_summary_labels$Prey=="F"] <- "Fungivory"
pairwiseLinks_summary_labels$Function[pairwiseLinks_summary_labels$Prey=="L"] <- "Litter consumption"
pairwiseLinks_summary_labels$Function[pairwiseLinks_summary_labels$Prey=="P"] <- "Herbivory"
pairwiseLinks_summary_labels$Function[pairwiseLinks_summary_labels$Prey=="S"] <- "Soil consumption"
pairwiseLinks_summary_labels$Function[pairwiseLinks_summary_labels$Prey=="W"] <- "Wood consumption"
pairwiseLinks_summary_labels$Function <- factor(pairwiseLinks_summary_labels$Function,
                                                levels=rev(c("Algivory","Herbivory", 
                                                             "Litter consumption","Wood consumption",
                                                             "Bacterivory","Fungivory",
                                                             "Soil consumption","Predation")))

# Merge with the interaction network - predator
pairwiseLinks_nodes_merge <- 
  pairwiseLinks_nodes_summary[,c("Ecosystem","Group","MassMean_mg","TL","Biomass_gm2")]
names(pairwiseLinks_nodes_merge) <- paste("Predator",names(pairwiseLinks_nodes_merge),sep=".")
names(pairwiseLinks_nodes_merge)[names(pairwiseLinks_nodes_merge)=="Predator.Ecosystem"] <- "Ecosystem"
names(pairwiseLinks_nodes_merge)[names(pairwiseLinks_nodes_merge)=="Predator.Group"] <- "Predator"
pairwiseLinks_summary_labels <- merge(pairwiseLinks_summary_labels,pairwiseLinks_nodes_merge,all.x = T)


## [Fig. Food webs] ----
pairwiseLinks_nodes_summary$Ecosystem <- factor(pairwiseLinks_nodes_summary$Ecosystem, 
                                                levels=c("Southern taiga","Mixed broadleaved",
                                                         "Beech","Monsoon","Rainforest"))
pairwiseLinks_summary_labels$Ecosystem <- factor(pairwiseLinks_summary_labels$Ecosystem, 
                                                 levels=c("Southern taiga","Mixed broadleaved",
                                                          "Beech","Monsoon","Rainforest"))

# Plot the network
g2 <- ggplot(pairwiseLinks_nodes_summary, aes(MassMean_mg, TL))+
  geom_curve(data=subset(pairwiseLinks_summary_labels, Interaction>0.001&Prey!=Predator), # plot only >2% interactions
             aes(x=Prey.MassMean_mg, xend=Predator.MassMean_mg,
                 y=Prey.TL, yend=Predator.TL,
                 linewidth=Interaction,alpha=Interaction,color=Ecosystem),
             curvature = 0.1, arrow = arrow(length = unit(0.01, "npc"),ends = "last", type = "closed"),
             lineend = 'butt')+
  geom_point(data=subset(pairwiseLinks_nodes_summary, Group!="Resources"),aes(size=sqrt(Biomass_gm2),fill=Ecosystem),
             shape=21, alpha=1)+
  geom_label(data=subset(pairwiseLinks_nodes_summary, Group %in% resourcesnames),aes(label=Group),
             color="white",fill="black",size=3)+
  scale_size_continuous(range=c(.5,5))+
  scale_linewidth_continuous(range=c(.5,2))+
  scale_alpha_continuous(range=c(.25,1))+
  scale_color_manual(values=LUPalette)+
  scale_fill_manual(values=LUPalette)+
  facet_wrap(~Ecosystem, nrow = 1)+
  theme_void(base_size = 18)+
  #xlim(c(1,7.5))+
  ylab("Trophic level")+
  xlab("Body mass, log10(mg)")+
  guides(size=guide_legend(title=expression(paste("Biomass, sqrt(mg) ", m^-2))),
         linewidth=guide_legend(title=expression(paste("Energy flux, mW ", m^-2))),
         alpha=guide_legend(title=expression(paste("Energy flux, mW ", m^-2)))) +
  theme(panel.grid.major=element_blank(),
        panel.grid.minor=element_blank())
g2
ggsave("Figure_Foodwebs.pdf", width=13,height=3.5)


# Statistical analysis ----
library(agricolae)
library(car)

## Sum up interactions per function
pairwiseLinks_functions <- pairwiseLinks_labels %>% 
  dplyr::group_by(Region,Ecosystem,Site,Function) %>%
  dplyr::summarise(Flux=sum(Interaction)) %>% ungroup()

# Fill in empty records (there are no empty records)
pairwiseLinks_functions <- pairwiseLinks_functions %>%
  spread(Function, Flux) %>%
  gather(key="Function",value="Flux",-Region,-Ecosystem,-Site)

# Add climate
pairwiseLinks_functions$Climate <- "Temperate"
pairwiseLinks_functions$Climate[pairwiseLinks_functions$Ecosystem %in% c("Monsoon","Rainforest")] <- "Tropical"

# Log-transformation
pairwiseLinks_functions$Flux_log10 <- log10(pairwiseLinks_functions$Flux)
hist(pairwiseLinks_functions$Flux_log10)

# Total flux
pairwiseLinks_totalFlux <- pairwiseLinks_functions %>% 
  dplyr::group_by(Climate, Region,Ecosystem,Site) %>%
  dplyr::summarise(Flux=sum(Flux)) %>% ungroup()
pairwiseLinks_totalFlux$Flux_log10 <- log10(pairwiseLinks_totalFlux$Flux)


# Analyse each function separately to do the contrasts easier
##  Total flux ----

# Data distribution
hist(pairwiseLinks_totalFlux$Flux)
hist(pairwiseLinks_totalFlux$Flux_log10)

# Linear modelling
model <- lm(Flux_log10~Climate+Climate/Ecosystem, pairwiseLinks_totalFlux)
#plot(model)
Anova(model)
Anovas <- as.data.frame(Anova(model))
Anovas$Parameter <- "Total flux"
Anovas$Factor <- rownames(Anovas)


# Post-hoc tests
model <- lm(Flux_log10~Ecosystem, pairwiseLinks_totalFlux)
posthoc <- HSD.test(model, "Ecosystem", console=TRUE)
posthocgroups <- posthoc$means
posthocgroups <- posthocgroups[order(-posthocgroups$Flux_log10),]
Fluxes_model_summary <- cbind(posthocgroups, posthoc$groups)
Fluxes_model_summary$Parameter <- "Total flux"
Fluxes_model_summary$Ecosystem <- rownames(Fluxes_model_summary)


## Predation ----
loop <- subset(pairwiseLinks_functions, Function=="Predation")

# Data distribution
hist(loop$Flux)
hist(loop$Flux_log10)

# Linear modelling
model <- lm(Flux_log10~Climate+Climate/Ecosystem, loop)
#plot(model)
Anova(model)
Anovas_add <- as.data.frame(Anova(model))
Anovas_add$Parameter <- "Predation"
Anovas_add$Factor <- rownames(Anovas_add)
Anovas <- rbind(Anovas,Anovas_add)

# Post-hoc tests
model <- lm(Flux_log10~Ecosystem, loop)
posthoc <- HSD.test(model, "Ecosystem", console=TRUE)
posthocgroups <- posthoc$means
posthocgroups <- posthocgroups[order(-posthocgroups$Flux_log10),]
Fluxes_model_summary_add <- cbind(posthocgroups, posthoc$groups)
Fluxes_model_summary_add$Parameter <- "Predation"
Fluxes_model_summary_add$Ecosystem <- rownames(Fluxes_model_summary_add)
Fluxes_model_summary <- rbind(Fluxes_model_summary, Fluxes_model_summary_add)


## Algivory ----
loop <- subset(pairwiseLinks_functions, Function=="Algivory")

# Data distribution
hist(loop$Flux)
hist(loop$Flux_log10)

# Linear modelling
model <- lm(Flux_log10~Climate+Climate/Ecosystem, loop)
#plot(model)
Anova(model)
Anovas_add <- as.data.frame(Anova(model))
Anovas_add$Parameter <- "Algivory"
Anovas_add$Factor <- rownames(Anovas_add)
Anovas <- rbind(Anovas,Anovas_add)

# Post-hoc tests
model <- lm(Flux_log10~Ecosystem, loop)
posthoc <- HSD.test(model, "Ecosystem", console=TRUE)
posthocgroups <- posthoc$means
posthocgroups <- posthocgroups[order(-posthocgroups$Flux_log10),]
Fluxes_model_summary_add <- cbind(posthocgroups, posthoc$groups)
Fluxes_model_summary_add$Parameter <- "Algivory"
Fluxes_model_summary_add$Ecosystem <- rownames(Fluxes_model_summary_add)
Fluxes_model_summary <- rbind(Fluxes_model_summary, Fluxes_model_summary_add)


## Herbivory ----
loop <- subset(pairwiseLinks_functions, Function=="Herbivory")

# Data distribution
hist(loop$Flux)
hist(loop$Flux_log10)

# Linear modelling
model <- lm(Flux_log10~Climate+Climate/Ecosystem, loop)
#plot(model)
Anova(model)
Anovas_add <- as.data.frame(Anova(model))
Anovas_add$Parameter <- "Herbivory"
Anovas_add$Factor <- rownames(Anovas_add)
Anovas <- rbind(Anovas,Anovas_add)

# Post-hoc tests
model <- lm(Flux_log10~Ecosystem, loop)
posthoc <- HSD.test(model, "Ecosystem", console=TRUE)
posthocgroups <- posthoc$means
posthocgroups <- posthocgroups[order(-posthocgroups$Flux_log10),]
Fluxes_model_summary_add <- cbind(posthocgroups, posthoc$groups)
Fluxes_model_summary_add$Parameter <- "Herbivory"
Fluxes_model_summary_add$Ecosystem <- rownames(Fluxes_model_summary_add)
Fluxes_model_summary <- rbind(Fluxes_model_summary, Fluxes_model_summary_add)


## Bacterivory ----
loop <- subset(pairwiseLinks_functions, Function=="Bacterivory")

# Data distribution
hist(loop$Flux)
hist(loop$Flux_log10)

# Linear modelling
model <- lm(Flux_log10~Climate+Climate/Ecosystem, loop)
#plot(model)
Anova(model)
Anovas_add <- as.data.frame(Anova(model))
Anovas_add$Parameter <- "Bacterivory"
Anovas_add$Factor <- rownames(Anovas_add)
Anovas <- rbind(Anovas,Anovas_add)

# Post-hoc tests
model <- lm(Flux_log10~Ecosystem, loop)
posthoc <- HSD.test(model, "Ecosystem", console=TRUE)
posthocgroups <- posthoc$means
posthocgroups <- posthocgroups[order(-posthocgroups$Flux_log10),]
Fluxes_model_summary_add <- cbind(posthocgroups, posthoc$groups)
Fluxes_model_summary_add$Parameter <- "Bacterivory"
Fluxes_model_summary_add$Ecosystem <- rownames(Fluxes_model_summary_add)
Fluxes_model_summary <- rbind(Fluxes_model_summary, Fluxes_model_summary_add)


## Fungivory ----
loop <- subset(pairwiseLinks_functions, Function=="Fungivory")

# Data distribution
hist(loop$Flux)
hist(loop$Flux_log10)

# Linear modelling
model <- lm(Flux_log10~Climate+Climate/Ecosystem, loop)
#plot(model)
Anova(model)
Anovas_add <- as.data.frame(Anova(model))
Anovas_add$Parameter <- "Fungivory"
Anovas_add$Factor <- rownames(Anovas_add)
Anovas <- rbind(Anovas,Anovas_add)

# Post-hoc tests
model <- lm(Flux_log10~Ecosystem, loop)
posthoc <- HSD.test(model, "Ecosystem", console=TRUE)
posthocgroups <- posthoc$means
posthocgroups <- posthocgroups[order(-posthocgroups$Flux_log10),]
Fluxes_model_summary_add <- cbind(posthocgroups, posthoc$groups)
Fluxes_model_summary_add$Parameter <- "Fungivory"
Fluxes_model_summary_add$Ecosystem <- rownames(Fluxes_model_summary_add)
Fluxes_model_summary <- rbind(Fluxes_model_summary, Fluxes_model_summary_add)


## Litter consumption ----
loop <- subset(pairwiseLinks_functions, Function=="Litter consumption")

# Data distribution
hist(loop$Flux)
hist(loop$Flux_log10)

# Linear modelling
model <- lm(Flux_log10~Climate+Climate/Ecosystem, loop)
#plot(model)
Anova(model)
Anovas_add <- as.data.frame(Anova(model))
Anovas_add$Parameter <- "Litter consumption"
Anovas_add$Factor <- rownames(Anovas_add)
Anovas <- rbind(Anovas,Anovas_add)

# Post-hoc tests
model <- lm(Flux_log10~Ecosystem, loop)
posthoc <- HSD.test(model, "Ecosystem", console=TRUE)
posthocgroups <- posthoc$means
posthocgroups <- posthocgroups[order(-posthocgroups$Flux_log10),]
Fluxes_model_summary_add <- cbind(posthocgroups, posthoc$groups)
Fluxes_model_summary_add$Parameter <- "Litter consumption"
Fluxes_model_summary_add$Ecosystem <- rownames(Fluxes_model_summary_add)
Fluxes_model_summary <- rbind(Fluxes_model_summary, Fluxes_model_summary_add)


## Wood consumption ----
loop <- subset(pairwiseLinks_functions, Function=="Wood consumption")

# Data distribution
hist(loop$Flux)
hist(loop$Flux_log10)

# Linear modelling
model <- lm(Flux_log10~Climate+Climate/Ecosystem, loop)
#plot(model)
Anova(model)
Anovas_add <- as.data.frame(Anova(model))
Anovas_add$Parameter <- "Wood consumption"
Anovas_add$Factor <- rownames(Anovas_add)
Anovas <- rbind(Anovas,Anovas_add)

# Post-hoc tests
model <- lm(Flux_log10~Ecosystem, loop)
posthoc <- HSD.test(model, "Ecosystem", console=TRUE)
posthocgroups <- posthoc$means
posthocgroups <- posthocgroups[order(-posthocgroups$Flux_log10),]
Fluxes_model_summary_add <- cbind(posthocgroups, posthoc$groups)
Fluxes_model_summary_add$Parameter <- "Wood consumption"
Fluxes_model_summary_add$Ecosystem <- rownames(Fluxes_model_summary_add)
Fluxes_model_summary <- rbind(Fluxes_model_summary, Fluxes_model_summary_add)


## Soil consumption ----
loop <- subset(pairwiseLinks_functions, Function=="Soil consumption")

# Data distribution
hist(loop$Flux)
hist(loop$Flux_log10)

# Linear modelling
model <- lm(Flux_log10~Climate+Climate/Ecosystem, loop)
#plot(model)
Anova(model)
Anovas_add <- as.data.frame(Anova(model))
Anovas_add$Parameter <- "Soil consumption"
Anovas_add$Factor <- rownames(Anovas_add)
Anovas <- rbind(Anovas,Anovas_add)

# Post-hoc tests
model <- lm(Flux_log10~Ecosystem, loop)
posthoc <- HSD.test(model, "Ecosystem", console=TRUE)
posthocgroups <- posthoc$means
posthocgroups <- posthocgroups[order(-posthocgroups$Flux_log10),]
Fluxes_model_summary_add <- cbind(posthocgroups, posthoc$groups)
Fluxes_model_summary_add$Parameter <- "Soil consumption"
Fluxes_model_summary_add$Ecosystem <- rownames(Fluxes_model_summary_add)
Fluxes_model_summary <- rbind(Fluxes_model_summary, Fluxes_model_summary_add)

# write results
write.csv(Anovas, "Model_Anovas_Functions.csv")
write.csv(Fluxes_model_summary, "Model_summaries_Functions.csv")


# Statistical analysis proportions ----
pairwiseLinks_functions <- pairwiseLinks_functions %>%
  dplyr::group_by(Site) %>%
  dplyr::mutate(TotalFlux = sum(Flux)) %>% ungroup()
pairwiseLinks_functions$FluxProportion <- pairwiseLinks_functions$Flux/pairwiseLinks_functions$TotalFlux


## Predation ----
library(betareg)
library(lsmeans)
library(multcompView)
library(multcomp)
loop <- subset(pairwiseLinks_functions, Function=="Predation")

# Data distribution
hist(loop$FluxProportion)

# Linear modelling
model = betareg(FluxProportion ~ Climate, data = loop)
Anova(model)
AnovasProp <- as.data.frame(Anova(model))
AnovasProp$Function <- "Predation"
AnovasProp$Factor <- rownames(AnovasProp)

# Post-hoc tests
model <- betareg(FluxProportion ~ Ecosystem, data = loop)
live.rg <- ref.grid(model)        
live.lsm = lsmeans(live.rg, "Ecosystem")
Fluxes_modelProp_summary <- as.data.frame(cld(live.lsm, alpha =  0.05))
Fluxes_modelProp_summary$Function <- "Predation"


## Algivory ----
loop <- subset(pairwiseLinks_functions, Function=="Algivory")

# Data distribution
hist(loop$FluxProportion)

# Linear modelling
model = betareg(FluxProportion ~ Climate, data = loop)
Anova(model)
AnovasProp_add <- as.data.frame(Anova(model))
AnovasProp_add$Function <- "Algivory"
AnovasProp_add$Factor <- rownames(AnovasProp_add)
AnovasProp <- rbind(AnovasProp, AnovasProp_add)

# Post-hoc tests
model <- betareg(FluxProportion ~ Ecosystem, data = loop)
live.rg <- ref.grid(model)        
live.lsm = lsmeans(live.rg, "Ecosystem")
Fluxes_modelProp_summary_add <- as.data.frame(cld(live.lsm, alpha =  0.05))
Fluxes_modelProp_summary_add$Function <- "Algivory"
Fluxes_modelProp_summary <- rbind(Fluxes_modelProp_summary, Fluxes_modelProp_summary_add)


## Herbivory ----
loop <- subset(pairwiseLinks_functions, Function=="Herbivory")

# Data distribution
hist(loop$FluxProportion)

# Linear modelling
model = betareg(FluxProportion ~ Climate, data = loop)
Anova(model)
AnovasProp_add <- as.data.frame(Anova(model))
AnovasProp_add$Function <- "Herbivory"
AnovasProp_add$Factor <- rownames(AnovasProp_add)
AnovasProp <- rbind(AnovasProp, AnovasProp_add)

# Post-hoc tests
model <- betareg(FluxProportion ~ Ecosystem, data = loop)
live.rg <- ref.grid(model)        
live.lsm = lsmeans(live.rg, "Ecosystem")
Fluxes_modelProp_summary_add <- as.data.frame(cld(live.lsm, alpha =  0.05))
Fluxes_modelProp_summary_add$Function <- "Herbivory"
Fluxes_modelProp_summary <- rbind(Fluxes_modelProp_summary, Fluxes_modelProp_summary_add)


## Bacterivory ----
loop <- subset(pairwiseLinks_functions, Function=="Bacterivory")

# Data distribution
hist(loop$FluxProportion)

# Linear modelling
model = betareg(FluxProportion ~ Climate, data = loop)
Anova(model)
AnovasProp_add <- as.data.frame(Anova(model))
AnovasProp_add$Function <- "Bacterivory"
AnovasProp_add$Factor <- rownames(AnovasProp_add)
AnovasProp <- rbind(AnovasProp, AnovasProp_add)

# Post-hoc tests
model <- betareg(FluxProportion ~ Ecosystem, data = loop)
live.rg <- ref.grid(model)        
live.lsm = lsmeans(live.rg, "Ecosystem")
Fluxes_modelProp_summary_add <- as.data.frame(cld(live.lsm, alpha =  0.05))
Fluxes_modelProp_summary_add$Function <- "Bacterivory"
Fluxes_modelProp_summary <- rbind(Fluxes_modelProp_summary, Fluxes_modelProp_summary_add)


## Fungivory ----
loop <- subset(pairwiseLinks_functions, Function=="Fungivory")

# Data distribution
hist(loop$FluxProportion)

# Linear modelling
model = betareg(FluxProportion ~ Climate, data = loop)
Anova(model)
AnovasProp_add <- as.data.frame(Anova(model))
AnovasProp_add$Function <- "Fungivory"
AnovasProp_add$Factor <- rownames(AnovasProp_add)
AnovasProp <- rbind(AnovasProp, AnovasProp_add)

# Post-hoc tests
model <- betareg(FluxProportion ~ Ecosystem, data = loop)
live.rg <- ref.grid(model)        
live.lsm = lsmeans(live.rg, "Ecosystem")
Fluxes_modelProp_summary_add <- as.data.frame(cld(live.lsm, alpha =  0.05))
Fluxes_modelProp_summary_add$Function <- "Fungivory"
Fluxes_modelProp_summary <- rbind(Fluxes_modelProp_summary, Fluxes_modelProp_summary_add)


## Litter consumption ----
loop <- subset(pairwiseLinks_functions, Function=="Litter consumption")

# Data distribution
hist(loop$FluxProportion)

# Linear modelling
model = betareg(FluxProportion ~ Climate, data = loop)
Anova(model)
AnovasProp_add <- as.data.frame(Anova(model))
AnovasProp_add$Function <- "Litter consumption"
AnovasProp_add$Factor <- rownames(AnovasProp_add)
AnovasProp <- rbind(AnovasProp, AnovasProp_add)

# Post-hoc tests
model <- betareg(FluxProportion ~ Ecosystem, data = loop)
live.rg <- ref.grid(model)        
live.lsm = lsmeans(live.rg, "Ecosystem")
Fluxes_modelProp_summary_add <- as.data.frame(cld(live.lsm, alpha =  0.05))
Fluxes_modelProp_summary_add$Function <- "Litter consumption"
Fluxes_modelProp_summary <- rbind(Fluxes_modelProp_summary, Fluxes_modelProp_summary_add)


## Wood consumption ----
loop <- subset(pairwiseLinks_functions, Function=="Wood consumption")

# Data distribution
hist(loop$FluxProportion)

# Linear modelling
model = betareg(FluxProportion ~ Climate, data = loop)
Anova(model)
AnovasProp_add <- as.data.frame(Anova(model))
AnovasProp_add$Function <- "Wood consumption"
AnovasProp_add$Factor <- rownames(AnovasProp_add)
AnovasProp <- rbind(AnovasProp, AnovasProp_add)

# Post-hoc tests
model <- betareg(FluxProportion ~ Ecosystem, data = loop)
live.rg <- ref.grid(model)        
live.lsm = lsmeans(live.rg, "Ecosystem")
Fluxes_modelProp_summary_add <- as.data.frame(cld(live.lsm, alpha =  0.05))
Fluxes_modelProp_summary_add$Function <- "Wood consumption"
Fluxes_modelProp_summary <- rbind(Fluxes_modelProp_summary, Fluxes_modelProp_summary_add)


## Soil consumption ----
loop <- subset(pairwiseLinks_functions, Function=="Soil consumption")

# Data distribution
hist(loop$FluxProportion)

# Linear modelling
model = betareg(FluxProportion ~ Climate, data = loop)
Anova(model)
AnovasProp_add <- as.data.frame(Anova(model))
AnovasProp_add$Function <- "Soil consumption"
AnovasProp_add$Factor <- rownames(AnovasProp_add)
AnovasProp <- rbind(AnovasProp, AnovasProp_add)

# Post-hoc tests
model <- betareg(FluxProportion ~ Ecosystem, data = loop)
live.rg <- ref.grid(model)        
live.lsm = lsmeans(live.rg, "Ecosystem")
Fluxes_modelProp_summary_add <- as.data.frame(cld(live.lsm, alpha =  0.05))
Fluxes_modelProp_summary_add$Function <- "Soil consumption"
Fluxes_modelProp_summary <- rbind(Fluxes_modelProp_summary, Fluxes_modelProp_summary_add)


# write results
write.csv(AnovasProp, "Model_AnovasProp_Functions.csv")
write.csv(Fluxes_modelProp_summary, "Model_summaries_PropFunctions.csv")


## [Fig. Functions] all functions ----
# Ordering
pairwiseLinks_functions$Ecosystem <- factor(pairwiseLinks_functions$Ecosystem, 
                                            levels=c("Southern taiga","Mixed broadleaved",
                                                     "Beech","Monsoon","Rainforest"))
pairwiseLinks_functions$Function <- factor(pairwiseLinks_functions$Function, 
                                           levels=c("Predation","Algivory","Herbivory","Bacterivory",
                                                    "Fungivory","Litter consumption","Wood consumption",
                                                    "Soil consumption"))
Fluxes_modelProp_summary$Ecosystem <- factor(Fluxes_modelProp_summary$Ecosystem, 
                                             levels=c("Southern taiga","Mixed broadleaved",
                                                      "Beech","Monsoon","Rainforest"))
Fluxes_modelProp_summary$Function <- factor(Fluxes_modelProp_summary$Function, 
                                            levels=c("Predation","Algivory","Herbivory","Bacterivory",
                                                     "Fungivory","Litter consumption","Wood consumption",
                                                     "Soil consumption"))

# Letters
Fluxes_modelProp_summary$.group <- gsub(' ','',Fluxes_modelProp_summary$.group)
Fluxes_modelProp_summary$.group <- gsub('1','a',Fluxes_modelProp_summary$.group)
Fluxes_modelProp_summary$.group <- gsub('2','b',Fluxes_modelProp_summary$.group)
Fluxes_modelProp_summary$.group <- gsub('3','c',Fluxes_modelProp_summary$.group)
Fluxes_modelProp_summary$.group <- gsub('4','d',Fluxes_modelProp_summary$.group)


g3 <- ggplot(pairwiseLinks_functions, aes(Ecosystem, FluxProportion*100, color=Ecosystem))+
  geom_jitter(width = .2, alpha=.6)+
  stat_summary(fun.data = 'mean_sdl',fun.args = list(mult = 1),geom = 'pointrange',size=1.5)+
  #geom_pointrange(data=Fluxes_modelProp_summary, 
  #                aes(y=lsmean*100, ymin=100*(lsmean-SE),ymax=100*(lsmean+SE)))+
  geom_label(data=Fluxes_modelProp_summary,aes(y=lsmean*100, label=.group),fill="white",
             label.r=unit(0.5, "lines"),color='black',alpha=.6,fontface='bold',size=4)+
  facet_wrap(~Function, scales="free_y", nrow=2)+
  ylab('% of the total energy flux')+
  xlab('')+
  scale_color_manual(values=LUPalette)+
  theme_minimal(base_size = 18)+
  theme(axis.text.x = element_text(angle=60,hjust = 1))
g3
ggsave("Figure_FunctionsProportions.pdf", width=12,height=7)


# Groups per function - who is important?
Fluxes_functions_groups <- pairwiseLinks_labels %>%
  dplyr::group_by(Ecosystem,Function,Predator) %>%
  dplyr::summarise(Flux=sum(Interaction)) %>% ungroup() %>%
  dplyr::group_by(Ecosystem,Function) %>%
  dplyr::mutate(Flux_total=sum(Flux))
Fluxes_functions_groups$FluxProp <- round(Fluxes_functions_groups$Flux/
                                            Fluxes_functions_groups$Flux_total,2)

write.csv(Fluxes_functions_groups, "Fluxes_functions_groups.csv")

# Absolute values - ordering
Fluxes_model_summary$Ecosystem <- factor(Fluxes_model_summary$Ecosystem, 
                                         levels=c("Southern taiga","Mixed broadleaved",
                                                  "Beech","Monsoon","Rainforest"))
names(Fluxes_model_summary)[11] <- "Function"
Fluxes_model_summary$Function <- factor(Fluxes_model_summary$Function, 
                                        levels=c("Predation","Algivory","Herbivory","Bacterivory",
                                                 "Fungivory","Litter consumption","Wood consumption",
                                                 "Soil consumption","Total flux"))

names(Fluxes_model_summary)[9] <- "Flux_log10_check"
g4 <- ggplot(pairwiseLinks_functions, aes(Ecosystem, Flux_log10, color=Ecosystem))+
  geom_jitter(width = .2, alpha=.6)+
  stat_summary(fun.data = 'mean_sdl',fun.args = list(mult = 1),geom = 'pointrange',size=1)+
  geom_label(data=subset(Fluxes_model_summary,Function!="Total flux"),
             aes(label=groups),fill="white",
             label.r=unit(0.5, "lines"),color='black',alpha=.6,fontface='bold',size=4)+
  facet_wrap(~Function, scales="free_y", nrow=2)+
  ylab('Energy flux, log10(mW)')+
  xlab('')+
  scale_color_manual(values=LUPalette)+
  theme_minimal(base_size = 18)+
  theme(axis.text.x = element_text(angle=60,hjust = 1))
g4
ggsave("FigS_Functions.pdf", width=12,height=7)


# Summaries ----
# Total energy flux means 
pairwiseLinks_totalFlux %>% 
  dplyr::group_by(Region,Ecosystem) %>%
  dplyr::summarise(Flux_mean=mean(Flux),
                   Flux_sd=sd(Flux)) %>% ungroup() 


# Energy flux means per group
Fluxes_taxa <- pairwiseLinks_summary_labels %>% 
  dplyr::group_by(Region,Ecosystem,Predator) %>%
  dplyr::summarise(Flux=sum(Interaction),
                   Predator.MassMean_mg=first(Predator.MassMean_mg),
                   Predator.TL=first(Predator.TL)) %>% ungroup() %>%
  dplyr::group_by(Ecosystem) %>%
  dplyr::mutate(Flux_total=sum(Flux))
Fluxes_taxa$Flux_prop <- round(Fluxes_taxa$Flux/Fluxes_taxa$Flux_total,2)


# Energy flux means per fuctions
pairwiseLinks_functions_summary <- pairwiseLinks_functions %>% 
  dplyr::group_by(Ecosystem,Function) %>%
  dplyr::summarise(FluxProportion=mean(FluxProportion)) %>% ungroup() 

# Bateria-fungi ratio
Bacteria_Fungi <- pairwiseLinks_functions %>% 
  dplyr::filter(Function=="Bacterivory"|Function=="Fungivory") %>%
  dplyr::select(Ecosystem, Site, Function, Flux) %>%
  spread(Function, Flux)
Bacteria_Fungi$FBratio <- Bacteria_Fungi$Fungivory/Bacteria_Fungi$Bacterivory
Bacteria_Fungi <- Bacteria_Fungi %>% 
  dplyr::group_by(Ecosystem) %>%
  dplyr::summarise(FBratio_sd=sd(FBratio),
                   FBratio=mean(FBratio)) %>% ungroup() 


# [Fig. Size energetic slopes] ----

# Add size classes
pairwiseLinks_labels_sizeClasses <- pairwiseLinks_labels
pairwiseLinks_labels_sizeClasses$SizeClass <- cut(pairwiseLinks_labels_sizeClasses$Predator.MassMean_mg, breaks = 5)
table(pairwiseLinks_labels_sizeClasses$SizeClass)
table(pairwiseLinks_labels_sizeClasses$Predator,pairwiseLinks_labels_sizeClasses$SizeClass)

# Summarize
Fluxes_sizeClasses <- pairwiseLinks_labels_sizeClasses %>% 
  dplyr::group_by(Ecosystem,Site,SizeClass) %>%
  dplyr::summarise(Flux=sum(Interaction)) %>% ungroup()

# Do not forget to add zeros for empty classes!
Fluxes_sizeClasses_full <- Fluxes_sizeClasses %>%
  spread(SizeClass, Flux) %>%
  gather(key="SizeClass",value="Flux",-Ecosystem,-Site)
Fluxes_sizeClasses_full$Flux[is.na(Fluxes_sizeClasses_full$Flux)] <- 0


# General model: [flux~sizeclass*region+(1|Site)]

# Model
modelSizeClass_energy <- lmer(log10(Flux+0.1)~SizeClass*Ecosystem+(1|Site), Fluxes_sizeClasses_full)
plot(modelSizeClass_energy)
summary(modelSizeClass_energy)
Anova(modelSizeClass_energy)
write.csv(as.data.frame(Anova(modelSizeClass_energy)), "Model_SizeClasses_energy.csv")


#Order
Fluxes_sizeClasses_full$Ecosystem <- factor(Fluxes_sizeClasses_full$Ecosystem, 
                                            levels=c("Southern taiga","Mixed broadleaved",
                                                     "Beech","Monsoon","Rainforest"))
Fluxes_sizeClasses_full$SizeClassFactor <- factor(Fluxes_sizeClasses_full$SizeClass, 
                                                  labels=c("0.05-1.6 ug", "< 50 ug", "< 1.6 mg", 
                                                           "< 50 mg", "< 1.6 g"))
library(scales)
plotEnergySlopes <- ggplot(Fluxes_sizeClasses_full, aes(x=SizeClassFactor,y=Flux+0.1,color=Ecosystem))+
  geom_jitter(size=2, alpha=.8, width = .1)+
  geom_smooth(aes(group=Ecosystem), method = 'loess', se = F, size=.8, linetype='dashed')+
  geom_smooth(data=subset(Fluxes_sizeClasses_full, SizeClassFactor!="< 1.6 g"),
              aes(group=Ecosystem),method = 'lm', se = F, size=2, linetype='solid')+
  #geom_smooth(aes(group=Ecosystem),method = 'lm', se = F, size=2, linetype='solid')+
  theme_minimal(base_size = 18)+
  scale_y_continuous(trans = "log10", breaks = trans_breaks("log10", function(x) 10^x),labels = comma)+
  ylab(expression(paste("Energy flux, mW ",m^{-2})))+
  xlab("Body mass class")+
  scale_color_manual(values=LUPalette)
plotEnergySlopes

ggsave("Figure_EnergySlopes.pdf", plotEnergySlopes, width = 9, height = 5)


# Groups per class
Data_all_EnergyClasses_groups <- pairwiseLinks_labels_sizeClasses %>%
  dplyr::group_by(SizeClass,Predator) %>%
  dplyr::summarise(Flux=sum(Interaction)) %>% ungroup() %>%
  dplyr::group_by(SizeClass) %>%
  dplyr::mutate(Flux_total=sum(Flux))
Data_all_EnergyClasses_groups$FluxProp <- round(Data_all_EnergyClasses_groups$Flux/
                                                  Data_all_EnergyClasses_groups$Flux_total,2)


# NMDS for foodwebs ----
# Energy per groups
Fluxes_taxa_sites <- pairwiseLinks_labels %>%
  dplyr::group_by(Ecosystem,Site,Predator) %>%
  dplyr::summarise(Flux=sum(Interaction)) %>% ungroup() 
Fluxes_taxa_sites$Flux <- round(Fluxes_taxa_sites$Flux,2)

# convert to wide table
NMDSsp1 <- cast(Fluxes_taxa_sites, Ecosystem+Site~Predator)
NMDSsp1[is.na(NMDSsp1)] <- 0 

# check No of records per taxa
colSums(NMDSsp1[,c(3:length(NMDSsp1))] != 0) # below select plots with > 0 spiders(no such plots)

# Complement environmental data
# worldclim 
library(raster)
library(sp)
r <- raster::getData("worldclim",var="bio",res=10)
coords <- data.frame(x=Site_descriptions$Longitude,y=Site_descriptions$Latitude)
points <- SpatialPoints(coords, proj4string = r@crs)

# extract temperature
r <- r[[1]] # BIO1 = Annual Mean Temperature
names(r) <- c("Temperature")
Temperature <- raster::extract(r,points)
Site_descriptions$Temperature <- Temperature/10 # in WorldClim celsius*10

# precipitation
r <- raster::getData("worldclim",var="bio",res=10)
r <- r[[12]] # BIO12 =Annual Precipitation
names(r) <- c("Precipitaton")
Precipitaton <- raster::extract(r,points)
Site_descriptions$Precipitaton <- Precipitaton/10 # in cm


# merge with environmental data
NMDSsp1$Site[NMDSsp1$Site=="BL11с"] <- "BL11c"
NMDSen1 <- merge(NMDSsp1, Site_descriptions[,c(1,5,6,7,10,11)], all.x=T) # factors
NMDSsp1 <- NMDSen1[,c(1:(length(NMDSen1)-5))]
NMDSen1 <- NMDSen1[,c(1,2,(length(NMDSen1)-4):length(NMDSen1))]

# only taxa
NMDSsp <- NMDSsp1[,c(3:length(NMDSsp1))]
NMDSsp <- as.matrix(NMDSsp)
colnames(NMDSsp) <- colnames(NMDSsp1[,-c(1,2)])
rownames(NMDSsp) <- NMDSsp1$Site

# merge with functions
NMDSfu1 <- pairwiseLinks_functions %>%
  dplyr::select(Ecosystem,Site,Function,FluxProportion) %>%
  spread(Function,FluxProportion)
NMDSfu1$Site[NMDSfu1$Site=="BL11с"] <- "BL11c"
NMDSfu1 <- merge(NMDSsp1, NMDSfu1, all.x=T) # factors
NMDSfu1 <- NMDSfu1[,c(1,2,(length(NMDSfu1)-7):length(NMDSfu1))]


## Run NMDS ---- 
library(vegan)
NMDS <- metaMDS(NMDSsp, k=3, distance = "jaccard") #analysis, k=3 is 3 axes analysis; Point=Plot
stressplot(NMDS) #fit plot
NMDS # stress = 0.071
anosim <- anosim(NMDSsp, grouping=NMDSsp1$Ecosystem) #analysis
summary(anosim) # statistic R: 0.8735 Significance: 0.001 

# Fit NMDS environmental data
NMDSen <- NMDSen1[,-c(1,2)]
NMDS.fit <- envfit(ord = NMDS, env=NMDSen, na.rm=TRUE) #analysis
NMDS.scores.fit <- as.data.frame(cbind(NMDS.fit$vectors$arrows,NMDS.fit$vectors$r,NMDS.fit$vectors$pvals))
NMDS.scores.fit$Factor <- rownames(NMDS.scores.fit)
names(NMDS.scores.fit)[c(3,4)] <- c("r2","p")
NMDS.scores.fit$Significance <- NMDS.scores.fit$p<0.05
write.csv(NMDS.scores.fit,"TableS_NMDS_envFit.csv")

# Fit NMDS functions
NMDSfu <- NMDSfu1[,-c(1,2)]
NMDS.fit.fu <- envfit(ord = NMDS, env=NMDSfu, na.rm=TRUE) #analysis
NMDS.scores.fit.fu <- as.data.frame(cbind(NMDS.fit.fu$vectors$arrows,NMDS.fit.fu$vectors$r,NMDS.fit.fu$vectors$pvals))
NMDS.scores.fit.fu$Factor <- rownames(NMDS.scores.fit.fu)
names(NMDS.scores.fit.fu)[c(3,4)] <- c("r2","p")
NMDS.scores.fit.fu$Significance <- NMDS.scores.fit.fu$p<0.05
write.csv(NMDS.scores.fit.fu,"TableS_NMDS_fuFit.csv")

# Prepare to work with GGPLOT
NMDS.scores <- as.data.frame(NMDS$points) # Scores of plots
NMDS.scores$Ecosystem <- NMDSsp1$Ecosystem  

NMDS.scores.taxa <- as.data.frame(NMDS$species) # Scores of families
NMDS.scores.taxa$Species <- colnames(NMDSsp1[,-c(1,2)])
NMDS.scores.taxa$Total <- colSums(NMDSsp1[,c(3:length(NMDSsp1))])
# NMDS.scores.taxa <- subset(NMDS.scores.taxa,Number>2)

# Ordering
NMDS.scores$Ecosystem <- factor(NMDS.scores$Ecosystem, 
                                levels=c("Southern taiga","Mixed broadleaved",
                                         "Beech","Monsoon","Rainforest"))
# Convex hulls
find_hull <- function(df) df[chull(df$MDS1, df$MDS2), ]
library(plyr)
hulls <- ddply(NMDS.scores,"Ecosystem",find_hull)


## [Fig. NMDS] ----
library(ggrepel) #no overlappin text labels
plotNMDS1 <- ggplot(data=NMDS.scores, aes(x=MDS1, y=MDS2))+
  geom_point(aes(color=Ecosystem),size=4,alpha=.6)+
  geom_polygon(data = hulls, aes(fill=Ecosystem), alpha = 0.5)+
  #geom_segment(data=subset(NMDS.scores.taxa,Total>100),aes(x=0,y=0,xend=MDS1,yend=MDS2),size=.5,linetype="solid",
  #             arrow = arrow(ends="last", type = "open",angle=15),color="grey50")+
  geom_text_repel(data=subset(NMDS.scores.taxa,Total>100),aes(label=Species,size=sqrt(Total),alpha=sqrt(Total)), 
                  box.padding = unit(0.1, "lines")) +
  #ylim(c(-0.6,0.4))  +
  scale_size(range = c(3.5, 5))  +
  scale_alpha(range = c(.6, 1))  +
  scale_color_manual(values=LUPalette)+
  scale_fill_manual(values=LUPalette)+
  theme_bw(base_size = 22)+
  theme(legend.position = 'none')
plotNMDS1
ggsave("Figure_NMDS1.pdf", plotNMDS1, width = 7, height = 6)


# plot 2 - environment and functions
plotNMDS2 <- ggplot(data=NMDS.scores, aes(x=MDS1, y=MDS2))+
  geom_point(aes(color=Ecosystem),size=4,alpha=.6)+
  geom_polygon(data = hulls, aes(fill=Ecosystem), alpha = 0.5)+
  geom_text_repel(data=NMDS.scores.fit.fu,aes(x=NMDS1*0.7,y=NMDS2*0.7,label=Factor,alpha=as.numeric(Significance)),
                  box.padding = unit(0.1, "lines"),size=6) +
  geom_segment(data=NMDS.scores.fit,aes(x=0,y=0,xend=NMDS1*0.4,yend=NMDS2*0.4,alpha=as.numeric(Significance)),
               linewidth=.5,linetype="solid",
               arrow = arrow(ends="last", type = "open",angle=15),color="black")+
  geom_label_repel(data=NMDS.scores.fit,aes(x=NMDS1*0.4,y=NMDS2*0.4,label=Factor,alpha=as.numeric(Significance)), 
                   box.padding = unit(0.1, "lines"),color="black",size=5) +
  #ylim(c(-0.8,0.7))  +
  scale_size(range = c(3.5, 5))  +
  scale_alpha(range = c(.6, 1))  +
  scale_color_manual(values=LUPalette)+
  scale_fill_manual(values=LUPalette)+
  theme_bw(base_size = 22)+
  theme(legend.position = 'none')
plotNMDS2
ggsave("Figure_NMDS2.pdf", plotNMDS2, width = 7, height = 6)
