# Supplementary material for: Energy and biomass distribution in soil food webs of temperate and tropical forests
Source: Nat Commun. 2026 Jan 9;17:417. doi: 10.1038/s41467-025-68083-8 (PMC12796436; doi:10.1038/s41467-025-68083-8)
Supplement: Supplementary file 3 — Supplementary Data 1 [file 41467_2025_68083_MOESM3_ESM.zip › DataCodeRev/SoilFoodWeb - Raw data.csv]

Site	Layer	Group	Bodymass_ug	Density_m2	Biomass_gm2	Year	Month	Region	Ecosystem
BF1	litter	Araneae	223.3625273	214.84375	0.047988043	2013+2016	October	Rainforests (Indonesia)	Rainforest
BF1	litter	Blattodea	655.3866201	6.510416667	0.00426684	2013+2016	October	Rainforests (Indonesia)	Rainforest
BF1	litter	Chilopoda	36862.14115	26.04166667	0.959951593	2013+2016	October	Rainforests (Indonesia)	Rainforest
BF1	litter	Coleoptera	1406.58106	227.8645833	0.320510007	2013+2016	October	Rainforests (Indonesia)	Rainforest
BF1	litter	Collembola	28.43498941	4996.744792	0.142082385	2013+2016	October	Rainforests (Indonesia)	Rainforest
BF1	litter	Diplopoda	603.1059957	78.125	0.047117656	2013+2016	October	Rainforests (Indonesia)	Rainforest
BF1	litter	Diplura	311.1359908	39.0625	0.014177408	2013+2016	October	Rainforests (Indonesia)	Rainforest
BF1	litter	Diptera	72.45777932	611.9791667	0.044342651	2013+2016	October	Rainforests (Indonesia)	Rainforest
BF1	litter	Formicidae	672.3522899	1158.854167	0.779158253	2013+2016	October	Rainforests (Indonesia)	Rainforest
BF1	litter	Hemiptera	328.9801646	97.65625	0.032714277	2013+2016	October	Rainforests (Indonesia)	Rainforest
BF1	litter	Hymenoptera	57.48365752	13.02083333	0.000748485	2013+2016	October	Rainforests (Indonesia)	Rainforest
BF1	litter	Isopoda	2511.623317	32.55208333	0.081758572	2013+2016	October	Rainforests (Indonesia)	Rainforest
BF1	litter	Lepidoptera	683.2055596	52.08333333	0.035583623	2013+2016	October	Rainforests (Indonesia)	Rainforest
BF1	litter	Mesostigmata	21.53336428	4397.786458	0.094699138	2013+2016	October	Rainforests (Indonesia)	Rainforest
BF1	litter	Oribatida	8.189940248	14394.53125	0.117890351	2013+2016	October	Rainforests (Indonesia)	Rainforest
BF1	litter	Orthoptera	3202.680422	6.510416667	0.020850784	2013+2016	October	Rainforests (Indonesia)	Rainforest
BF1	litter	Pauropoda	69.41086103	58.59375	0.004067043	2013+2016	October	Rainforests (Indonesia)	Rainforest
BF1	litter	Protura	31.27329027	65.10416667	0.002036022	2013+2016	October	Rainforests (Indonesia)	Rainforest
BF1	litter	Pseudoscorpiones	251.8831334	162.7604167	0.040996604	2013+2016	October	Rainforests (Indonesia)	Rainforest
BF1	litter	Psocoptera	91.65436862	26.04166667	0.002386833	2013+2016	October	Rainforests (Indonesia)	Rainforest
BF1	litter	Symphyla	121.2104921	332.03125	0.040245671	2013+2016	October	Rainforests (Indonesia)	Rainforest
BF1	litter	Thysanoptera	1061.839809	162.7604167	0.17282549	2013+2016	October	Rainforests (Indonesia)	Rainforest
BF1	soil	Araneae	248.2424908	39.0625	0.009696972	2013+2016	October	Rainforests (Indonesia)	Rainforest
BF1	soil	Blattodea	39202.66645	19.53125	0.765677079	2013+2016	October	Rainforests (Indonesia)	Rainforest
BF1	soil	Chilopoda	108.4894847	26.04166667	0.002825247	2013+2016	October	Rainforests (Indonesia)	Rainforest
BF1	soil	Coleoptera	819.1170687	84.63541667	0.069326314	2013+2016	October	Rainforests (Indonesia)	Rainforest
BF1	soil	Collembola	61.32310827	1097.005208	0.067271769	2013+2016	October	Rainforests (Indonesia)	Rainforest
BF1	soil	Diplopoda	6545.529183	13.02083333	0.085228245	2013+2016	October	Rainforests (Indonesia)	Rainforest
BF1	soil	Diplura	224.2477088	136.71875	0.026982914	2013+2016	October	Rainforests (Indonesia)	Rainforest
BF1	soil	Diptera	55.42397759	39.0625	0.002164999	2013+2016	October	Rainforests (Indonesia)	Rainforest
BF1	soil	Formicidae	1770.636272	729.1666667	1.291088949	2013+2016	October	Rainforests (Indonesia)	Rainforest
BF1	soil	Hemiptera	45.93625223	6.510416667	0.000299064	2013+2016	October	Rainforests (Indonesia)	Rainforest
BF1	soil	Hymenoptera	33.36108947	6.510416667	0.000217195	2013+2016	October	Rainforests (Indonesia)	Rainforest
BF1	soil	Isopoda	820.1770469	13.02083333	0.010679389	2013+2016	October	Rainforests (Indonesia)	Rainforest
BF1	soil	Mesostigmata	10.68603351	647.7864583	0.006922268	2013+2016	October	Rainforests (Indonesia)	Rainforest
BF1	soil	Oribatida	7.861459122	1334.635417	0.010492182	2013+2016	October	Rainforests (Indonesia)	Rainforest
BF1	soil	Pauropoda	37.42669369	52.08333333	0.001949307	2013+2016	October	Rainforests (Indonesia)	Rainforest
BF1	soil	Protura	19.52712542	19.53125	0.000381389	2013+2016	October	Rainforests (Indonesia)	Rainforest
BF1	soil	Pseudoscorpiones	221.1650976	130.2083333	0.028797539	2013+2016	October	Rainforests (Indonesia)	Rainforest
BF1	soil	Psocoptera	83.82147251	13.02083333	0.001091425	2013+2016	October	Rainforests (Indonesia)	Rainforest
BF1	soil	Schizomida	3718.638364	45.57291667	0.169469196	2013+2016	October	Rainforests (Indonesia)	Rainforest
BF1	soil	Symphyla	134.7301817	208.3333333	0.028068788	2013+2016	October	Rainforests (Indonesia)	Rainforest
BF1	soil	Thysanoptera	126.7745206	6.510416667	0.000825355	2013+2016	October	Rainforests (Indonesia)	Rainforest
BF2	litter	Araneae	332.076516	65.10416667	0.021619565	2013+2016	October	Rainforests (Indonesia)	Rainforest
BF2	litter	Chilopoda	45.39784904	19.53125	0.000886677	2013+2016	October	Rainforests (Indonesia)	Rainforest
BF2	litter	Coleoptera	1475.230222	345.0520833	0.509031262	2013+2016	October	Rainforests (Indonesia)	Rainforest
BF2	litter	Collembola	11.78773633	4664.713542	0.054986413	2013+2016	October	Rainforests (Indonesia)	Rainforest
BF2	litter	Diplopoda	156.4603105	149.7395833	0.023428302	2013+2016	October	Rainforests (Indonesia)	Rainforest
BF2	litter	Diplura	147.8196016	65.10416667	0.009623672	2013+2016	October	Rainforests (Indonesia)	Rainforest
BF2	litter	Diptera	169.940214	91.14583333	0.015489342	2013+2016	October	Rainforests (Indonesia)	Rainforest
BF2	litter	Formicidae	3430.815738	195.3125	0.670081199	2013+2016	October	Rainforests (Indonesia)	Rainforest
BF2	litter	Hemiptera	166.0943631	65.10416667	0.011157193	2013+2016	October	Rainforests (Indonesia)	Rainforest
BF2	litter	Isopoda	7.159866947	13.02083333	9.32274342037674e-05	2013+2016	October	Rainforests (Indonesia)	Rainforest
BF2	litter	Lepidoptera	181.8659953	65.10416667	0.011840234	2013+2016	October	Rainforests (Indonesia)	Rainforest
BF2	litter	Mesostigmata	8.414154917	5100.911458	0.042919859	2013+2016	October	Rainforests (Indonesia)	Rainforest
BF2	litter	Opiliones	687.1467882	6.510416667	0.004473612	2013+2016	October	Rainforests (Indonesia)	Rainforest
BF2	litter	Oribatida	5.232347462	16477.86458	0.086217913	2013+2016	October	Rainforests (Indonesia)	Rainforest
BF2	litter	Other mites	278.5552555	13.02083333	0.003627022	2013+2016	October	Rainforests (Indonesia)	Rainforest
BF2	litter	Pauropoda	56.53919461	71.61458333	0.004049031	2013+2016	October	Rainforests (Indonesia)	Rainforest
BF2	litter	Protura	19.52712542	26.04166667	0.000508519	2013+2016	October	Rainforests (Indonesia)	Rainforest
BF2	litter	Pseudoscorpiones	176.6932633	182.2916667	0.032209709	2013+2016	October	Rainforests (Indonesia)	Rainforest
BF2	litter	Psocoptera	59.08781856	19.53125	0.001154059	2013+2016	October	Rainforests (Indonesia)	Rainforest
BF2	litter	Schizomida	766.8813234	6.510416667	0.004992717	2013+2016	October	Rainforests (Indonesia)	Rainforest
BF2	litter	Symphyla	141.2776793	260.4166667	0.036791062	2013+2016	October	Rainforests (Indonesia)	Rainforest
BF2	litter	Thysanoptera	31.56356693	84.63541667	0.002671396	2013+2016	October	Rainforests (Indonesia)	Rainforest
BF2	soil	Araneae	319.7813156	195.3125	0.062457288	2013+2016	October	Rainforests (Indonesia)	Rainforest
BF2	soil	Chilopoda	800.7208404	84.63541667	0.067769342	2013+2016	October	Rainforests (Indonesia)	Rainforest
BF2	soil	Coleoptera	10150.94441	195.3125	1.982606329	2013+2016	October	Rainforests (Indonesia)	Rainforest
BF2	soil	Collembola	9.4282569	2672.526042	0.025197262	2013+2016	October	Rainforests (Indonesia)	Rainforest
BF2	soil	Diplopoda	358.1585177	123.6979167	0.044303462	2013+2016	October	Rainforests (Indonesia)	Rainforest
BF2	soil	Diplura	249.7267618	299.4791667	0.067384452	2013+2016	October	Rainforests (Indonesia)	Rainforest
BF2	soil	Diptera	168.7630515	78.125	0.013184613	2013+2016	October	Rainforests (Indonesia)	Rainforest
BF2	soil	Formicidae	909.6919123	735.6770833	0.669239493	2013+2016	October	Rainforests (Indonesia)	Rainforest
BF2	soil	Hemiptera	424.3846313	26.04166667	0.011051683	2013+2016	October	Rainforests (Indonesia)	Rainforest
BF2	soil	Hymenoptera	41.57523963	13.02083333	0.000541344	2013+2016	October	Rainforests (Indonesia)	Rainforest
BF2	soil	Isopoda	760.3827604	91.14583333	0.06930572	2013+2016	October	Rainforests (Indonesia)	Rainforest
BF2	soil	Isoptera	1178.506898	32.55208333	0.038362855	2013+2016	October	Rainforests (Indonesia)	Rainforest
BF2	soil	Lumbricina	1218.043104	6.510416667	0.007929968	2013+2016	October	Rainforests (Indonesia)	Rainforest
BF2	soil	Mesostigmata	19.43352299	833.3333333	0.016194602	2013+2016	October	Rainforests (Indonesia)	Rainforest
BF2	soil	Oribatida	7.585727228	3216.145833	0.024396805	2013+2016	October	Rainforests (Indonesia)	Rainforest
BF2	soil	Other mites	85.47176145	26.04166667	0.002225827	2013+2016	October	Rainforests (Indonesia)	Rainforest
BF2	soil	Pauropoda	22.23503756	175.78125	0.003908503	2013+2016	October	Rainforests (Indonesia)	Rainforest
BF2	soil	Protura	16.70331454	65.10416667	0.001087455	2013+2016	October	Rainforests (Indonesia)	Rainforest
BF2	soil	Pseudoscorpiones	272.8271214	273.4375	0.074601166	2013+2016	October	Rainforests (Indonesia)	Rainforest
BF2	soil	Psocoptera	94.17549134	6.510416667	0.000613122	2013+2016	October	Rainforests (Indonesia)	Rainforest
BF2	soil	Schizomida	1683.091578	6.510416667	0.010957627	2013+2016	October	Rainforests (Indonesia)	Rainforest
BF2	soil	Symphyla	170.5959488	410.15625	0.069970995	2013+2016	October	Rainforests (Indonesia)	Rainforest
BF3	litter	Araneae	244.1793438	130.2083333	0.031794185	2013+2016	October	Rainforests (Indonesia)	Rainforest
BF3	litter	Blattodea	130110.373	13.02083333	1.694145481	2013+2016	October	Rainforests (Indonesia)	Rainforest
BF3	litter	Chilopoda	1275.542278	13.02083333	0.016608623	2013+2016	October	Rainforests (Indonesia)	Rainforest
BF3	litter	Coleoptera	2560.41001	91.14583333	0.233370704	2013+2016	October	Rainforests (Indonesia)	Rainforest
BF3	litter	Collembola	11.80398809	11800.13021	0.139288596	2013+2016	October	Rainforests (Indonesia)	Rainforest
BF3	litter	Diplopoda	556.2845235	78.125	0.043459728	2013+2016	October	Rainforests (Indonesia)	Rainforest
BF3	litter	Diplura	685.1474683	78.125	0.05219262	2013+2016	October	Rainforests (Indonesia)	Rainforest
BF3	litter	Diptera	44.08172545	136.71875	0.006026798	2013+2016	October	Rainforests (Indonesia)	Rainforest
BF3	litter	Formicidae	1076.172827	683.59375	0.735665018	2013+2016	October	Rainforests (Indonesia)	Rainforest
BF3	litter	Hemiptera	126.4167676	97.65625	0.009384108	2013+2016	October	Rainforests (Indonesia)	Rainforest
BF3	litter	Hymenoptera	58.3898306	26.04166667	0.001520569	2013+2016	October	Rainforests (Indonesia)	Rainforest
BF3	litter	Isopoda	3513.106412	45.57291667	0.160102506	2013+2016	October	Rainforests (Indonesia)	Rainforest
BF3	litter	Lepidoptera	23.72337352	13.02083333	0.000308898	2013+2016	October	Rainforests (Indonesia)	Rainforest
BF3	litter	Lumbricina	37246.34386	6.510416667	0.242489218	2013+2016	October	Rainforests (Indonesia)	Rainforest
BF3	litter	Mesostigmata	17.69027577	3720.703125	0.065820264	2013+2016	October	Rainforests (Indonesia)	Rainforest
BF3	litter	Opiliones	371.8006624	6.510416667	0.002420577	2013+2016	October	Rainforests (Indonesia)	Rainforest
BF3	litter	Oribatida	11.20916456	8610.026042	0.096511199	2013+2016	October	Rainforests (Indonesia)	Rainforest
BF3	litter	Other mites	167.8367221	39.0625	0.006556122	2013+2016	October	Rainforests (Indonesia)	Rainforest
BF3	litter	Pauropoda	29.74436604	39.0625	0.001161889	2013+2016	October	Rainforests (Indonesia)	Rainforest
BF3	litter	Protura	13.40293658	39.0625	0.000523552	2013+2016	October	Rainforests (Indonesia)	Rainforest
BF3	litter	Pseudoscorpiones	196.3923743	286.4583333	0.056258232	2013+2016	October	Rainforests (Indonesia)	Rainforest
BF3	litter	Psocoptera	127.064607	13.02083333	0.001654487	2013+2016	October	Rainforests (Indonesia)	Rainforest
BF3	litter	Symphyla	104.1355452	195.3125	0.020338974	2013+2016	October	Rainforests (Indonesia)	Rainforest
BF3	litter	Thysanoptera	11.44187711	91.14583333	0.001042879	2013+2016	October	Rainforests (Indonesia)	Rainforest
BF3	soil	Araneae	102.4716706	65.10416667	0.006671333	2013+2016	October	Rainforests (Indonesia)	Rainforest
BF3	soil	Blattodea	1763.697949	6.510416667	0.011482409	2013+2016	October	Rainforests (Indonesia)	Rainforest
BF3	soil	Chilopoda	1060.172781	110.6770833	0.117336831	2013+2016	October	Rainforests (Indonesia)	Rainforest
BF3	soil	Coleoptera	4537.39749	19.53125	0.088621045	2013+2016	October	Rainforests (Indonesia)	Rainforest
BF3	soil	Collembola	7.00840517	1266.276042	0.008874576	2013+2016	October	Rainforests (Indonesia)	Rainforest
BF3	soil	Diplopoda	887.4607251	32.55208333	0.028888695	2013+2016	October	Rainforests (Indonesia)	Rainforest
BF3	soil	Diplura	1979.286811	65.10416667	0.128859818	2013+2016	October	Rainforests (Indonesia)	Rainforest
BF3	soil	Diptera	204.1112306	19.53125	0.003986547	2013+2016	October	Rainforests (Indonesia)	Rainforest
BF3	soil	Formicidae	479.8276287	1315.104167	0.631023314	2013+2016	October	Rainforests (Indonesia)	Rainforest
BF3	soil	Hymenoptera	13.4348948	19.53125	0.0002624	2013+2016	October	Rainforests (Indonesia)	Rainforest
BF3	soil	Isopoda	294.7692215	6.510416667	0.00191907	2013+2016	October	Rainforests (Indonesia)	Rainforest
BF3	soil	Isoptera	939.6939989	175.78125	0.165180586	2013+2016	October	Rainforests (Indonesia)	Rainforest
BF3	soil	Lumbricina	18058.51313	13.02083333	0.23513689	2013+2016	October	Rainforests (Indonesia)	Rainforest
BF3	soil	Mesostigmata	21.48171693	677.0833333	0.014544913	2013+2016	October	Rainforests (Indonesia)	Rainforest
BF3	soil	Opiliones	510.2569876	6.510416667	0.003321986	2013+2016	October	Rainforests (Indonesia)	Rainforest
BF3	soil	Oribatida	19.89469406	530.5989583	0.010556104	2013+2016	October	Rainforests (Indonesia)	Rainforest
BF3	soil	Pseudoscorpiones	470.7226629	78.125	0.036775208	2013+2016	October	Rainforests (Indonesia)	Rainforest
BF3	soil	Symphyla	86.01554993	332.03125	0.028559851	2013+2016	October	Rainforests (Indonesia)	Rainforest
BF4	litter	Araneae	287.5023952	286.4583333	0.082357457	2013+2016	October	Rainforests (Indonesia)	Rainforest
BF4	litter	Blattodea	85185.28373	13.02083333	1.109183382	2013+2016	October	Rainforests (Indonesia)	Rainforest
BF4	litter	Chilopoda	2101.574442	19.53125	0.041046376	2013+2016	October	Rainforests (Indonesia)	Rainforest
BF4	litter	Coleoptera	4481.669255	247.3958333	1.1087463	2013+2016	October	Rainforests (Indonesia)	Rainforest
BF4	litter	Collembola	14.8135084	3746.744792	0.055502435	2013+2016	October	Rainforests (Indonesia)	Rainforest
BF4	litter	Diplopoda	187.2155099	71.61458333	0.013407361	2013+2016	October	Rainforests (Indonesia)	Rainforest
BF4	litter	Diplura	635.7983313	65.10416667	0.041393121	2013+2016	October	Rainforests (Indonesia)	Rainforest
BF4	litter	Diptera	145.8609586	136.71875	0.019941928	2013+2016	October	Rainforests (Indonesia)	Rainforest
BF4	litter	Formicidae	521.7772984	462.2395833	0.241186121	2013+2016	October	Rainforests (Indonesia)	Rainforest
BF4	litter	Hemiptera	1155.955988	52.08333333	0.060206041	2013+2016	October	Rainforests (Indonesia)	Rainforest
BF4	litter	Isopoda	711.5313621	6.510416667	0.004632366	2013+2016	October	Rainforests (Indonesia)	Rainforest
BF4	litter	Lepidoptera	155.363251	78.125	0.012137754	2013+2016	October	Rainforests (Indonesia)	Rainforest
BF4	litter	Lumbricina	15470.28107	19.53125	0.302153927	2013+2016	October	Rainforests (Indonesia)	Rainforest
BF4	litter	Mesostigmata	25.10803121	6761.067708	0.169757099	2013+2016	October	Rainforests (Indonesia)	Rainforest
BF4	litter	Oribatida	10.7700426	12360.02604	0.133118007	2013+2016	October	Rainforests (Indonesia)	Rainforest
BF4	litter	Orthoptera	7488.858215	19.53125	0.146266762	2013+2016	October	Rainforests (Indonesia)	Rainforest
BF4	litter	Other mites	106.774798	6.510416667	0.000695148	2013+2016	October	Rainforests (Indonesia)	Rainforest
BF4	litter	Pseudoscorpiones	595.8468782	175.78125	0.104738709	2013+2016	October	Rainforests (Indonesia)	Rainforest
BF4	litter	Psocoptera	352.6719181	201.8229167	0.071177275	2013+2016	October	Rainforests (Indonesia)	Rainforest
BF4	litter	Schizomida	2004.93431	39.0625	0.078317746	2013+2016	October	Rainforests (Indonesia)	Rainforest
BF4	litter	Symphyla	176.97961	175.78125	0.031109697	2013+2016	October	Rainforests (Indonesia)	Rainforest
BF4	litter	Thysanoptera	231.809832	26.04166667	0.006036714	2013+2016	October	Rainforests (Indonesia)	Rainforest
BF4	soil	Araneae	183.687261	156.25	0.028701135	2013+2016	October	Rainforests (Indonesia)	Rainforest
BF4	soil	Chilopoda	970.5613618	123.6979167	0.120056418	2013+2016	October	Rainforests (Indonesia)	Rainforest
BF4	soil	Coleoptera	575.6637741	110.6770833	0.063712788	2013+2016	October	Rainforests (Indonesia)	Rainforest
BF4	soil	Collembola	9.173859893	5677.083333	0.052080767	2013+2016	October	Rainforests (Indonesia)	Rainforest
BF4	soil	Diplopoda	1004.442541	6.510416667	0.006539339	2013+2016	October	Rainforests (Indonesia)	Rainforest
BF4	soil	Diplura	559.9009296	45.57291667	0.025516318	2013+2016	October	Rainforests (Indonesia)	Rainforest
BF4	soil	Diptera	110.0752864	65.10416667	0.00716636	2013+2016	October	Rainforests (Indonesia)	Rainforest
BF4	soil	Formicidae	616.7689914	514.3229167	0.317218427	2013+2016	October	Rainforests (Indonesia)	Rainforest
BF4	soil	Hemiptera	74.88692984	45.57291667	0.002534833	2013+2016	October	Rainforests (Indonesia)	Rainforest
BF4	soil	Hymenoptera	15.11454711	6.510416667	9.84019994388613e-05	2013+2016	October	Rainforests (Indonesia)	Rainforest
BF4	soil	Isopoda	297.9364792	6.510416667	0.001939691	2013+2016	October	Rainforests (Indonesia)	Rainforest
BF4	soil	Mesostigmata	19.1524414	2291.666667	0.043891012	2013+2016	October	Rainforests (Indonesia)	Rainforest
BF4	soil	Opiliones	1418.821084	6.510416667	0.009237116	2013+2016	October	Rainforests (Indonesia)	Rainforest
BF4	soil	Oribatida	8.044128691	2923.177083	0.023514413	2013+2016	October	Rainforests (Indonesia)	Rainforest
BF4	soil	Orthoptera	5420.627153	13.02083333	0.070581083	2013+2016	October	Rainforests (Indonesia)	Rainforest
BF4	soil	Pseudoscorpiones	322.8902746	279.9479167	0.09039246	2013+2016	October	Rainforests (Indonesia)	Rainforest
BF4	soil	Symphyla	147.4790792	175.78125	0.025924057	2013+2016	October	Rainforests (Indonesia)	Rainforest
BF4	soil	Thysanoptera	49.4698188	26.04166667	0.001288277	2013+2016	October	Rainforests (Indonesia)	Rainforest
HF1	litter	Araneae	29686.32325	52.08333333	1.546162669	2013+2016	October	Rainforests (Indonesia)	Rainforest
HF1	litter	Chilopoda	443.0805876	19.53125	0.008653918	2013+2016	October	Rainforests (Indonesia)	Rainforest
HF1	litter	Coleoptera	7371.966621	71.61458333	0.527940318	2013+2016	October	Rainforests (Indonesia)	Rainforest
HF1	litter	Collembola	40.95944808	1744.791667	0.071465704	2013+2016	October	Rainforests (Indonesia)	Rainforest
HF1	litter	Diplopoda	1004.442541	26.04166667	0.026157358	2013+2016	October	Rainforests (Indonesia)	Rainforest
HF1	litter	Diplura	312.2542493	39.0625	0.012197432	2013+2016	October	Rainforests (Indonesia)	Rainforest
HF1	litter	Diptera	162.3245216	175.78125	0.028533607	2013+2016	October	Rainforests (Indonesia)	Rainforest
HF1	litter	Formicidae	1679.295102	240.8854167	0.4045177	2013+2016	October	Rainforests (Indonesia)	Rainforest
HF1	litter	Hemiptera	43.59590792	6.510416667	0.000283828	2013+2016	October	Rainforests (Indonesia)	Rainforest
HF1	litter	Hymenoptera	33.36108947	6.510416667	0.000217195	2013+2016	October	Rainforests (Indonesia)	Rainforest
HF1	litter	Lepidoptera	261.0395449	39.0625	0.010196857	2013+2016	October	Rainforests (Indonesia)	Rainforest
HF1	litter	Lumbricina	37246.34386	19.53125	0.727467654	2013+2016	October	Rainforests (Indonesia)	Rainforest
HF1	litter	Mesostigmata	32.76442895	1344.401042	0.044048532	2013+2016	October	Rainforests (Indonesia)	Rainforest
HF1	litter	Opiliones	687.1467882	6.510416667	0.004473612	2013+2016	October	Rainforests (Indonesia)	Rainforest
HF1	litter	Oribatida	13.92094568	7320.963542	0.101914736	2013+2016	October	Rainforests (Indonesia)	Rainforest
HF1	litter	Orthoptera	7488.858215	13.02083333	0.097511175	2013+2016	October	Rainforests (Indonesia)	Rainforest
HF1	litter	Other mites	9.304276085	6.510416667	6.05747140945872e-05	2013+2016	October	Rainforests (Indonesia)	Rainforest
HF1	litter	Protura	19.52712542	45.57291667	0.000889908	2013+2016	October	Rainforests (Indonesia)	Rainforest
HF1	litter	Pseudoscorpiones	289.3337044	84.63541667	0.024487879	2013+2016	October	Rainforests (Indonesia)	Rainforest
HF1	litter	Psocoptera	127.064607	39.0625	0.004963461	2013+2016	October	Rainforests (Indonesia)	Rainforest
HF1	litter	Schizomida	2004.93431	13.02083333	0.026105915	2013+2016	October	Rainforests (Indonesia)	Rainforest
HF1	litter	Symphyla	433.7011842	19.53125	0.008470726	2013+2016	October	Rainforests (Indonesia)	Rainforest
HF1	litter	Thysanoptera	179.9752969	32.55208333	0.005858571	2013+2016	October	Rainforests (Indonesia)	Rainforest
HF1	soil	Araneae	141.1618997	169.2708333	0.023894592	2013+2016	October	Rainforests (Indonesia)	Rainforest
HF1	soil	Chilopoda	3272.516189	130.2083333	0.426108879	2013+2016	October	Rainforests (Indonesia)	Rainforest
HF1	soil	Coleoptera	1147.452157	123.6979167	0.141937441	2013+2016	October	Rainforests (Indonesia)	Rainforest
HF1	soil	Collembola	13.95169449	3050.130208	0.042554485	2013+2016	October	Rainforests (Indonesia)	Rainforest
HF1	soil	Diplopoda	247.8727526	45.57291667	0.011296284	2013+2016	October	Rainforests (Indonesia)	Rainforest
HF1	soil	Diplura	397.7822118	410.15625	0.162856415	2013+2016	October	Rainforests (Indonesia)	Rainforest
HF1	soil	Diptera	54.91725871	39.0625	0.002145205	2013+2016	October	Rainforests (Indonesia)	Rainforest
HF1	soil	Formicidae	1431.144204	371.09375	0.531088669	2013+2016	October	Rainforests (Indonesia)	Rainforest
HF1	soil	Hemiptera	60.33792565	58.59375	0.00483369	2013+2016	October	Rainforests (Indonesia)	Rainforest
HF1	soil	Isopoda	345.4088512	52.08333333	0.017990044	2013+2016	October	Rainforests (Indonesia)	Rainforest
HF1	soil	Lumbricina	47529.506	32.55208333	1.54718444	2013+2016	October	Rainforests (Indonesia)	Rainforest
HF1	soil	Mesostigmata	18.1524241	1796.875	0.032617637	2013+2016	October	Rainforests (Indonesia)	Rainforest
HF1	soil	Opiliones	687.1467882	6.510416667	0.004473612	2013+2016	October	Rainforests (Indonesia)	Rainforest
HF1	soil	Oribatida	20.97366441	2919.921875	0.061241462	2013+2016	October	Rainforests (Indonesia)	Rainforest
HF1	soil	Orthoptera	7488.858215	6.510416667	0.048755587	2013+2016	October	Rainforests (Indonesia)	Rainforest
HF1	soil	Pauropoda	12.48211162	13.02083333	0.000162527	2013+2016	October	Rainforests (Indonesia)	Rainforest
HF1	soil	Protura	16.50695565	104.1666667	0.001719475	2013+2016	October	Rainforests (Indonesia)	Rainforest
HF1	soil	Pseudoscorpiones	567.9538324	136.71875	0.077649938	2013+2016	October	Rainforests (Indonesia)	Rainforest
HF1	soil	Schizomida	89.04651725	58.59375	0.005217569	2013+2016	October	Rainforests (Indonesia)	Rainforest
HF1	soil	Symphyla	110.515763	970.0520833	0.107206046	2013+2016	October	Rainforests (Indonesia)	Rainforest
HF1	soil	Thysanoptera	231.809832	6.510416667	0.001509179	2013+2016	October	Rainforests (Indonesia)	Rainforest
HF2	litter	Araneae	2357.211641	6.510416667	0.01534643	2013+2016	October	Rainforests (Indonesia)	Rainforest
HF2	litter	Chilopoda	140585.2917	6.510416667	0.915268826	2013+2016	October	Rainforests (Indonesia)	Rainforest
HF2	litter	Coleoptera	3043.132585	19.53125	0.059436183	2013+2016	October	Rainforests (Indonesia)	Rainforest
HF2	litter	Collembola	11.49891724	1442.057292	0.016582097	2013+2016	October	Rainforests (Indonesia)	Rainforest
HF2	litter	Diplopoda	1004.442541	6.510416667	0.006539339	2013+2016	October	Rainforests (Indonesia)	Rainforest
HF2	litter	Diplura	635.7983313	26.04166667	0.016557248	2013+2016	October	Rainforests (Indonesia)	Rainforest
HF2	litter	Diptera	6.658559206	58.59375	0.00039015	2013+2016	October	Rainforests (Indonesia)	Rainforest
HF2	litter	Hemiptera	226.7380658	19.53125	0.004428478	2013+2016	October	Rainforests (Indonesia)	Rainforest
HF2	litter	Hymenoptera	33.36108947	19.53125	0.000651584	2013+2016	October	Rainforests (Indonesia)	Rainforest
HF2	litter	Isoptera	1059.100448	6.510416667	0.006895185	2013+2016	October	Rainforests (Indonesia)	Rainforest
HF2	litter	Lepidoptera	261.0395449	6.510416667	0.001699476	2013+2016	October	Rainforests (Indonesia)	Rainforest
HF2	litter	Lumbricina	37246.34386	6.510416667	0.242489218	2013+2016	October	Rainforests (Indonesia)	Rainforest
HF2	litter	Mesostigmata	41.32526447	2119.140625	0.087574047	2013+2016	October	Rainforests (Indonesia)	Rainforest
HF2	litter	Opiliones	687.1467882	6.510416667	0.004473612	2013+2016	October	Rainforests (Indonesia)	Rainforest
HF2	litter	Oribatida	10.92059296	7386.067708	0.080660239	2013+2016	October	Rainforests (Indonesia)	Rainforest
HF2	litter	Pauropoda	37.42669369	13.02083333	0.000487327	2013+2016	October	Rainforests (Indonesia)	Rainforest
HF2	litter	Protura	19.52712542	338.5416667	0.006610746	2013+2016	October	Rainforests (Indonesia)	Rainforest
HF2	litter	Pseudoscorpiones	316.5386352	32.55208333	0.010303992	2013+2016	October	Rainforests (Indonesia)	Rainforest
HF2	litter	Psocoptera	127.064607	6.510416667	0.000827244	2013+2016	October	Rainforests (Indonesia)	Rainforest
HF2	litter	Symphyla	144.4779091	104.1666667	0.015049782	2013+2016	October	Rainforests (Indonesia)	Rainforest
HF2	litter	Thysanoptera	152.9296633	97.65625	0.014934537	2013+2016	October	Rainforests (Indonesia)	Rainforest
HF2	soil	Araneae	340.5754576	91.14583333	0.031042034	2013+2016	October	Rainforests (Indonesia)	Rainforest
HF2	soil	Chilopoda	14640.72681	26.04166667	0.381268927	2013+2016	October	Rainforests (Indonesia)	Rainforest
HF2	soil	Coleoptera	1537.826494	201.8229167	0.310368628	2013+2016	October	Rainforests (Indonesia)	Rainforest
HF2	soil	Collembola	17.50524212	2073.567708	0.036298305	2013+2016	October	Rainforests (Indonesia)	Rainforest
HF2	soil	Diplopoda	1004.442541	19.53125	0.019618018	2013+2016	October	Rainforests (Indonesia)	Rainforest
HF2	soil	Diplura	1022.107345	221.3541667	0.231606784	2013+2016	October	Rainforests (Indonesia)	Rainforest
HF2	soil	Diptera	27.31569194	32.55208333	0.000889183	2013+2016	October	Rainforests (Indonesia)	Rainforest
HF2	soil	Formicidae	726.8837355	618.4895833	0.449570019	2013+2016	October	Rainforests (Indonesia)	Rainforest
HF2	soil	Hemiptera	63.17020644	32.55208333	0.001864195	2013+2016	October	Rainforests (Indonesia)	Rainforest
HF2	soil	Isopoda	199.8717237	84.63541667	0.016916227	2013+2016	October	Rainforests (Indonesia)	Rainforest
HF2	soil	Lumbricina	119501.9921	32.55208333	3.890038805	2013+2016	October	Rainforests (Indonesia)	Rainforest
HF2	soil	Mesostigmata	33.1902021	569.6614583	0.018907179	2013+2016	October	Rainforests (Indonesia)	Rainforest
HF2	soil	Oribatida	14.13543143	2262.369792	0.031979573	2013+2016	October	Rainforests (Indonesia)	Rainforest
HF2	soil	Other mites	11.71859677	6.510416667	7.62929477445645e-05	2013+2016	October	Rainforests (Indonesia)	Rainforest
HF2	soil	Pauropoda	51.88008224	13.02083333	0.000675522	2013+2016	October	Rainforests (Indonesia)	Rainforest
HF2	soil	Protura	19.77869647	332.03125	0.006567145	2013+2016	October	Rainforests (Indonesia)	Rainforest
HF2	soil	Pseudoscorpiones	316.5386352	78.125	0.024729581	2013+2016	October	Rainforests (Indonesia)	Rainforest
HF2	soil	Schizomida	199.8112677	65.10416667	0.013008546	2013+2016	October	Rainforests (Indonesia)	Rainforest
HF2	soil	Symphyla	84.67672123	709.6354167	0.0600896	2013+2016	October	Rainforests (Indonesia)	Rainforest
HF2	soil	Thysanoptera	456.6235997	6.510416667	0.00297281	2013+2016	October	Rainforests (Indonesia)	Rainforest
HF3	litter	Araneae	1535.274285	110.6770833	0.16991968	2013+2016	October	Rainforests (Indonesia)	Rainforest
HF3	litter	Blattodea	42920.58675	6.510416667	0.279430903	2013+2016	October	Rainforests (Indonesia)	Rainforest
HF3	litter	Coleoptera	2465.383029	104.1666667	0.256810732	2013+2016	October	Rainforests (Indonesia)	Rainforest
HF3	litter	Collembola	27.96680439	7447.916667	0.208294429	2013+2016	October	Rainforests (Indonesia)	Rainforest
HF3	litter	Diplopoda	1279.645695	123.6979167	0.158289507	2013+2016	October	Rainforests (Indonesia)	Rainforest
HF3	litter	Diplura	635.7983313	78.125	0.049671745	2013+2016	October	Rainforests (Indonesia)	Rainforest
HF3	litter	Diptera	123.1101939	104.1666667	0.012823979	2013+2016	October	Rainforests (Indonesia)	Rainforest
HF3	litter	Formicidae	422.1797093	1901.041667	0.802581218	2013+2016	October	Rainforests (Indonesia)	Rainforest
HF3	litter	Hemiptera	182.7798711	110.6770833	0.0218548	2013+2016	October	Rainforests (Indonesia)	Rainforest
HF3	litter	Isopoda	366.155827	6.510416667	0.002383827	2013+2016	October	Rainforests (Indonesia)	Rainforest
HF3	litter	Lumbricina	27831.39705	26.04166667	0.724775965	2013+2016	October	Rainforests (Indonesia)	Rainforest
HF3	litter	Mesostigmata	31.34380894	8649.088542	0.271095379	2013+2016	October	Rainforests (Indonesia)	Rainforest
HF3	litter	Oribatida	13.28369297	13815.10417	0.183515602	2013+2016	October	Rainforests (Indonesia)	Rainforest
HF3	litter	Protura	19.52712542	123.6979167	0.002415465	2013+2016	October	Rainforests (Indonesia)	Rainforest
HF3	litter	Pseudoscorpiones	224.3757022	175.78125	0.039441041	2013+2016	October	Rainforests (Indonesia)	Rainforest
HF3	litter	Psocoptera	128.075974	19.53125	0.002501484	2013+2016	October	Rainforests (Indonesia)	Rainforest
HF3	litter	Schizomida	5748.88498	6.510416667	0.037427637	2013+2016	October	Rainforests (Indonesia)	Rainforest
HF3	litter	Symphyla	108.8286072	195.3125	0.021255587	2013+2016	October	Rainforests (Indonesia)	Rainforest
HF3	litter	Thysanoptera	120.3199071	84.63541667	0.010183325	2013+2016	October	Rainforests (Indonesia)	Rainforest
HF3	soil	Araneae	333.2103357	123.6979167	0.041217424	2013+2016	October	Rainforests (Indonesia)	Rainforest
HF3	soil	Chilopoda	406.05773	45.57291667	0.018505235	2013+2016	October	Rainforests (Indonesia)	Rainforest
HF3	soil	Coleoptera	5070.638517	97.65625	0.495179543	2013+2016	October	Rainforests (Indonesia)	Rainforest
HF3	soil	Collembola	17.01891708	4957.682292	0.084374384	2013+2016	October	Rainforests (Indonesia)	Rainforest
HF3	soil	Diplopoda	961.245142	52.08333333	0.050064851	2013+2016	October	Rainforests (Indonesia)	Rainforest
HF3	soil	Diplura	627.1453587	410.15625	0.258722925	2013+2016	October	Rainforests (Indonesia)	Rainforest
HF3	soil	Diptera	95.47054746	6.510416667	0.000621553	2013+2016	October	Rainforests (Indonesia)	Rainforest
HF3	soil	Formicidae	758.9112936	1347.65625	1.022751548	2013+2016	October	Rainforests (Indonesia)	Rainforest
HF3	soil	Hemiptera	48.31778193	32.55208333	0.001754767	2013+2016	October	Rainforests (Indonesia)	Rainforest
HF3	soil	Lumbricina	81614.19813	91.14583333	7.4387941	2013+2016	October	Rainforests (Indonesia)	Rainforest
HF3	soil	Mesostigmata	6.983398194	670.5729167	0.004682878	2013+2016	October	Rainforests (Indonesia)	Rainforest
HF3	soil	Oribatida	8.952672044	1725.260417	0.015445691	2013+2016	October	Rainforests (Indonesia)	Rainforest
HF3	soil	Pauropoda	19.69520272	26.04166667	0.000512896	2013+2016	October	Rainforests (Indonesia)	Rainforest
HF3	soil	Protura	22.68742663	78.125	0.001772455	2013+2016	October	Rainforests (Indonesia)	Rainforest
HF3	soil	Pseudoscorpiones	422.4608188	110.6770833	0.046756731	2013+2016	October	Rainforests (Indonesia)	Rainforest
HF3	soil	Schizomida	2004.93431	6.510416667	0.013052958	2013+2016	October	Rainforests (Indonesia)	Rainforest
HF3	soil	Symphyla	153.4170692	572.9166667	0.087895196	2013+2016	October	Rainforests (Indonesia)	Rainforest
HF3	soil	Thysanoptera	127.1602608	13.02083333	0.001655733	2013+2016	October	Rainforests (Indonesia)	Rainforest
HF4	litter	Araneae	587.8448522	71.61458333	0.042098264	2013+2016	October	Rainforests (Indonesia)	Rainforest
HF4	litter	Coleoptera	727.5668443	32.55208333	0.023683817	2013+2016	October	Rainforests (Indonesia)	Rainforest
HF4	litter	Collembola	20.60343769	5703.125	0.117503981	2013+2016	October	Rainforests (Indonesia)	Rainforest
HF4	litter	Diplopoda	90.16323623	58.59375	0.005283002	2013+2016	October	Rainforests (Indonesia)	Rainforest
HF4	litter	Diplura	635.7983313	32.55208333	0.02069656	2013+2016	October	Rainforests (Indonesia)	Rainforest
HF4	litter	Diptera	79.18485227	162.7604167	0.01288816	2013+2016	October	Rainforests (Indonesia)	Rainforest
HF4	litter	Formicidae	297.9340048	755.2083333	0.225002243	2013+2016	October	Rainforests (Indonesia)	Rainforest
HF4	litter	Hemiptera	226.7380658	312.5	0.070855646	2013+2016	October	Rainforests (Indonesia)	Rainforest
HF4	litter	Hymenoptera	14.16836714	13.02083333	0.000184484	2013+2016	October	Rainforests (Indonesia)	Rainforest
HF4	litter	Isopoda	14.00169498	52.08333333	0.000729255	2013+2016	October	Rainforests (Indonesia)	Rainforest
HF4	litter	Lepidoptera	261.0395449	52.08333333	0.01359581	2013+2016	October	Rainforests (Indonesia)	Rainforest
HF4	litter	Lumbricina	2165.449989	19.53125	0.042293945	2013+2016	October	Rainforests (Indonesia)	Rainforest
HF4	litter	Mesostigmata	37.02500385	8160.807292	0.302153921	2013+2016	October	Rainforests (Indonesia)	Rainforest
HF4	litter	Oribatida	9.848558355	10485.02604	0.103262391	2013+2016	October	Rainforests (Indonesia)	Rainforest
HF4	litter	Orthoptera	13843.26707	13.02083333	0.180250873	2013+2016	October	Rainforests (Indonesia)	Rainforest
HF4	litter	Other mites	19.99731767	6.510416667	0.000130191	2013+2016	October	Rainforests (Indonesia)	Rainforest
HF4	litter	Pauropoda	37.42669369	6.510416667	0.000243663	2013+2016	October	Rainforests (Indonesia)	Rainforest
HF4	litter	Protura	19.52712542	507.8125	0.009916118	2013+2016	October	Rainforests (Indonesia)	Rainforest
HF4	litter	Pseudoscorpiones	194.2857992	117.1875	0.022767867	2013+2016	October	Rainforests (Indonesia)	Rainforest
HF4	litter	Psocoptera	92.03239943	45.57291667	0.004194185	2013+2016	October	Rainforests (Indonesia)	Rainforest
HF4	litter	Symphyla	73.62489454	253.90625	0.018693821	2013+2016	October	Rainforests (Indonesia)	Rainforest
HF4	litter	Thysanoptera	231.809832	6.510416667	0.001509179	2013+2016	October	Rainforests (Indonesia)	Rainforest
HF4	soil	Araneae	792.4810127	149.7395833	0.118665777	2013+2016	October	Rainforests (Indonesia)	Rainforest
HF4	soil	Blattodea	606.1127925	6.510416667	0.003946047	2013+2016	October	Rainforests (Indonesia)	Rainforest
HF4	soil	Chilopoda	2397.902199	71.61458333	0.171724767	2013+2016	October	Rainforests (Indonesia)	Rainforest
HF4	soil	Coleoptera	1319.141834	156.25	0.206115912	2013+2016	October	Rainforests (Indonesia)	Rainforest
HF4	soil	Collembola	11.33317788	2675.78125	0.030325105	2013+2016	October	Rainforests (Indonesia)	Rainforest
HF4	soil	Diplopoda	180.1689042	13.02083333	0.002345949	2013+2016	October	Rainforests (Indonesia)	Rainforest
HF4	soil	Diplura	1113.025538	240.8854167	0.209397977	2013+2016	October	Rainforests (Indonesia)	Rainforest
HF4	soil	Diptera	7.832910695	39.0625	0.000305973	2013+2016	October	Rainforests (Indonesia)	Rainforest
HF4	soil	Formicidae	327.2358208	625	0.204522388	2013+2016	October	Rainforests (Indonesia)	Rainforest
HF4	soil	Hemiptera	226.7380658	104.1666667	0.023618549	2013+2016	October	Rainforests (Indonesia)	Rainforest
HF4	soil	Isopoda	820.1770469	6.510416667	0.005339694	2013+2016	October	Rainforests (Indonesia)	Rainforest
HF4	soil	Lumbricina	21827.71421	19.53125	0.426322543	2013+2016	October	Rainforests (Indonesia)	Rainforest
HF4	soil	Mesostigmata	22.65113072	625	0.014156957	2013+2016	October	Rainforests (Indonesia)	Rainforest
HF4	soil	Opiliones	447.7084186	6.510416667	0.002914768	2013+2016	October	Rainforests (Indonesia)	Rainforest
HF4	soil	Oribatida	9.598959699	3180.338542	0.030527941	2013+2016	October	Rainforests (Indonesia)	Rainforest
HF4	soil	Other mites	4.115364046	19.53125	8.03782040257533e-05	2013+2016	October	Rainforests (Indonesia)	Rainforest
HF4	soil	Pauropoda	37.42669369	39.0625	0.00146198	2013+2016	October	Rainforests (Indonesia)	Rainforest
HF4	soil	Protura	16.33725779	377.6041667	0.006169017	2013+2016	October	Rainforests (Indonesia)	Rainforest
HF4	soil	Pseudoscorpiones	224.7102301	312.5	0.070221947	2013+2016	October	Rainforests (Indonesia)	Rainforest
HF4	soil	Psocoptera	114.9974134	13.02083333	0.001497362	2013+2016	October	Rainforests (Indonesia)	Rainforest
HF4	soil	Schizomida	1828.186143	32.55208333	0.059511268	2013+2016	October	Rainforests (Indonesia)	Rainforest
HF4	soil	Symphyla	119.9803113	1315.104167	0.157786607	2013+2016	October	Rainforests (Indonesia)	Rainforest
BF1	soil	Nematodes (B)	0.78815	1218.400131	0.000960282	2016	October	Rainforests (Indonesia)	Rainforest
BF1	litter	Nematodes (B)	0.78815	17356.81115	0.013679771	2016	October	Rainforests (Indonesia)	Rainforest
BF2	soil	Nematodes (B)	1.1702625	6468.297375	0.007569606	2016	October	Rainforests (Indonesia)	Rainforest
BF2	litter	Nematodes (B)	1.1702625	102715.7738	0.120204418	2016	October	Rainforests (Indonesia)	Rainforest
BF3	litter	Nematodes (B)	0.882955556	97269.62457	0.085884755	2016	October	Rainforests (Indonesia)	Rainforest
BF4	soil	Nematodes (B)	0.36804	6765.364473	0.002489925	2016	October	Rainforests (Indonesia)	Rainforest
BF4	litter	Nematodes (B)	0.36804	74384.23645	0.027376374	2016	October	Rainforests (Indonesia)	Rainforest
HF1	soil	Nematodes (B)	1.0021125	10510.14805	0.010532351	2016	October	Rainforests (Indonesia)	Rainforest
HF1	litter	Nematodes (B)	1.0021125	23999.20043	0.024049899	2016	October	Rainforests (Indonesia)	Rainforest
HF2	litter	Nematodes (B)	1.087085714	5180.60437	0.005631761	2016	October	Rainforests (Indonesia)	Rainforest
HF2	soil	Nematodes (B)	1.087085714	20030.21599	0.021774562	2016	October	Rainforests (Indonesia)	Rainforest
HF3	soil	Nematodes (B)	0.952577778	14827.85667	0.014124687	2016	October	Rainforests (Indonesia)	Rainforest
HF3	litter	Nematodes (B)	0.952577778	69666.29879	0.066362568	2016	October	Rainforests (Indonesia)	Rainforest
HF4	soil	Nematodes (B)	0.896244444	3119.635851	0.002795956	2016	October	Rainforests (Indonesia)	Rainforest
HF4	litter	Nematodes (B)	0.896244444	8218.149038	0.00736547	2016	October	Rainforests (Indonesia)	Rainforest
BF1	litter	Nematodes (F)	0.272333333	36493.80805	0.00993848	2016	October	Rainforests (Indonesia)	Rainforest
BF2	soil	Nematodes (F)	0.324325	6468.297375	0.002097831	2016	October	Rainforests (Indonesia)	Rainforest
BF2	litter	Nematodes (F)	0.324325	298809.5238	0.096911399	2016	October	Rainforests (Indonesia)	Rainforest
BF3	litter	Nematodes (F)	0.324325	233447.099	0.07571273	2016	October	Rainforests (Indonesia)	Rainforest
BF4	soil	Nematodes (F)	0.272333333	2706.145789	0.000736974	2016	October	Rainforests (Indonesia)	Rainforest
BF4	litter	Nematodes (F)	0.272333333	63226.60099	0.017218711	2016	October	Rainforests (Indonesia)	Rainforest
HF1	soil	Nematodes (F)	0.272333333	6306.088829	0.001717358	2016	October	Rainforests (Indonesia)	Rainforest
HF1	litter	Nematodes (F)	0.272333333	28665.71162	0.007806629	2016	October	Rainforests (Indonesia)	Rainforest
HF2	soil	Nematodes (F)	0.324325	6163.143382	0.001998861	2016	October	Rainforests (Indonesia)	Rainforest
HF2	litter	Nematodes (F)	0.324325	8881.036064	0.002880342	2016	October	Rainforests (Indonesia)	Rainforest
HF3	litter	Nematodes (F)	0.324325	123077.1279	0.039916989	2016	October	Rainforests (Indonesia)	Rainforest
HF4	soil	Nematodes (F)	0.324325	779.9089627	0.000252944	2016	October	Rainforests (Indonesia)	Rainforest
HF4	litter	Nematodes (F)	0.324325	5400.49794	0.001751516	2016	October	Rainforests (Indonesia)	Rainforest
BF1	soil	Nematodes (H)	8.873	4873.600524	0.043243457	2016	October	Rainforests (Indonesia)	Rainforest
BF1	litter	Nematodes (H)	8.873	7120.743034	0.063182353	2016	October	Rainforests (Indonesia)	Rainforest
BF2	soil	Nematodes (H)	0.1228	45278.08162	0.005560148	2016	October	Rainforests (Indonesia)	Rainforest
BF2	litter	Nematodes (H)	0.1228	51357.8869	0.006306749	2016	October	Rainforests (Indonesia)	Rainforest
BF3	litter	Nematodes (H)	0.1602	71331.05802	0.011427235	2016	October	Rainforests (Indonesia)	Rainforest
HF1	litter	Nematodes (H)	0.1602	666.6444563	0.000106796	2016	October	Rainforests (Indonesia)	Rainforest
HF1	soil	Nematodes (H)	0.1602	2102.02961	0.000336745	2016	October	Rainforests (Indonesia)	Rainforest
HF2	soil	Nematodes (H)	0.1602	1540.785846	0.000246834	2016	October	Rainforests (Indonesia)	Rainforest
HF2	litter	Nematodes (H)	0.1602	2960.345355	0.000474247	2016	October	Rainforests (Indonesia)	Rainforest
HF3	soil	Nematodes (H)	0.1602	1853.482084	0.000296928	2016	October	Rainforests (Indonesia)	Rainforest
HF3	litter	Nematodes (H)	0.1602	9288.839839	0.001488072	2016	October	Rainforests (Indonesia)	Rainforest
HF4	litter	Nematodes (H)	0.2	6104.910714	0.001220982	2016	October	Rainforests (Indonesia)	Rainforest
BF1	soil	Nematodes (O)	13.2296	1218.400131	0.016118946	2016	October	Rainforests (Indonesia)	Rainforest
BF1	litter	Nematodes (O)	13.2296	3560.371517	0.047102291	2016	October	Rainforests (Indonesia)	Rainforest
BF2	litter	Nematodes (O)	9.391035	46688.9881	0.438457921	2016	October	Rainforests (Indonesia)	Rainforest
BF4	litter	Nematodes (O)	3.2401	3719.211823	0.012050618	2016	October	Rainforests (Indonesia)	Rainforest
HF1	litter	Nematodes (O)	21.30133333	11999.60021	0.255607484	2016	October	Rainforests (Indonesia)	Rainforest
HF1	soil	Nematodes (O)	21.30133333	12612.17766	0.2686562	2016	October	Rainforests (Indonesia)	Rainforest
HF2	litter	Nematodes (O)	27.4887	740.0863386	0.020344011	2016	October	Rainforests (Indonesia)	Rainforest
HF2	soil	Nematodes (O)	27.4887	3081.571691	0.0847084	2016	October	Rainforests (Indonesia)	Rainforest
HF3	soil	Nematodes (O)	51.7373	7413.928336	0.383576634	2016	October	Rainforests (Indonesia)	Rainforest
HF4	litter	Nematodes (O)	16.97386	2113.238324	0.035869811	2016	October	Rainforests (Indonesia)	Rainforest
HF4	soil	Nematodes (O)	16.97386	3899.544814	0.066190328	2016	October	Rainforests (Indonesia)	Rainforest
HF1	litter	Nematodes (P)	4.3894	666.6444563	0.002926169	2016	October	Rainforests (Indonesia)	Rainforest
HF4	litter	Nematodes (P)	7.3	704.4127747	0.005142213	2016	October	Rainforests (Indonesia)	Rainforest
Afzelia	litter	Araneae	6743.300135	26.04166667	0.175606774	2021	June	Monsoon forests (Vietnam)	Monsoon
Afzelia	litter	Chilopoda	3367.969062	39.0625	0.131561291	2021	June	Monsoon forests (Vietnam)	Monsoon
Afzelia	litter	Coleoptera	11184.25165	169.2708333	1.749574019	2021	June	Monsoon forests (Vietnam)	Monsoon
Afzelia	litter	Collembola	22.848	2044.270833	0.0467075	2021	June	Monsoon forests (Vietnam)	Monsoon
Afzelia	litter	Diplopoda	654.8579887	117.1875	0.076741171	2021	June	Monsoon forests (Vietnam)	Monsoon
Afzelia	litter	Diptera	2546.643916	117.1875	0.22912298	2021	June	Monsoon forests (Vietnam)	Monsoon
Afzelia	litter	Formicidae	4881.804846	130.2083333	0.703895019	2021	June	Monsoon forests (Vietnam)	Monsoon
Afzelia	litter	Hemiptera	1949.862166	39.0625	0.092422473	2021	June	Monsoon forests (Vietnam)	Monsoon
Afzelia	litter	Mesostigmata	69.42250866	716.1458333	0.050886566	2021	June	Monsoon forests (Vietnam)	Monsoon
Afzelia	litter	Oribatida	118.4511052	2369.791667	0.28126457	2021	June	Monsoon forests (Vietnam)	Monsoon
Afzelia	litter	Other mites	19.49986452	169.2708333	0.003688119	2021	June	Monsoon forests (Vietnam)	Monsoon
Afzelia	litter	Psocoptera	459.0066353	26.04166667	0.011953298	2021	June	Monsoon forests (Vietnam)	Monsoon
Afzelia	litter	Symphyla	548.6017497	39.0625	0.015395659	2021	June	Monsoon forests (Vietnam)	Monsoon
Afzelia	litter	Thysanoptera	149.28	13.02083333	0.00194375	2021	June	Monsoon forests (Vietnam)	Monsoon
Afzelia	soil	Araneae	169	13.02083333	0.002200521	2021	June	Monsoon forests (Vietnam)	Monsoon
Afzelia	soil	Chilopoda	3601.781396	13.02083333	0.046898195	2021	June	Monsoon forests (Vietnam)	Monsoon
Afzelia	soil	Coleoptera	3624.595405	78.125	0.200808884	2021	June	Monsoon forests (Vietnam)	Monsoon
Afzelia	soil	Collembola	24.23193243	2005.208333	0.060565851	2021	June	Monsoon forests (Vietnam)	Monsoon
Afzelia	soil	Diplopoda	929.0096043	52.08333333	0.041246552	2021	June	Monsoon forests (Vietnam)	Monsoon
Afzelia	soil	Diplura	4820.34215	26.04166667	0.125529743	2021	June	Monsoon forests (Vietnam)	Monsoon
Afzelia	soil	Diptera	11446.0583	78.125	0.880747733	2021	June	Monsoon forests (Vietnam)	Monsoon
Afzelia	soil	Formicidae	812.9684112	338.5416667	0.275223681	2021	June	Monsoon forests (Vietnam)	Monsoon
Afzelia	soil	Hemiptera	5212.644971	13.02083333	0.067872981	2021	June	Monsoon forests (Vietnam)	Monsoon
Afzelia	soil	Lumbricina	264297.1397	39.0625	10.32410702	2021	June	Monsoon forests (Vietnam)	Monsoon
Afzelia	soil	Mesostigmata	124.0739127	2460.9375	0.313944533	2021	June	Monsoon forests (Vietnam)	Monsoon
Afzelia	soil	Oribatida	137.2952261	2591.145833	0.453086115	2021	June	Monsoon forests (Vietnam)	Monsoon
Afzelia	soil	Other mites	12.34116634	247.3958333	0.004029885	2021	June	Monsoon forests (Vietnam)	Monsoon
Afzelia	soil	Psocoptera	459.0066353	13.02083333	0.005976649	2021	June	Monsoon forests (Vietnam)	Monsoon
Afzelia	soil	Schizomida	2309.420604	26.04166667	0.060141162	2021	June	Monsoon forests (Vietnam)	Monsoon
Afzelia	soil	Symphyla	649.941292	182.2916667	0.150290167	2021	June	Monsoon forests (Vietnam)	Monsoon
Botanical garden	litter	Araneae	28513.41829	91.14583333	2.847715046	2021	June	Monsoon forests (Vietnam)	Monsoon
Botanical garden	litter	Blattodea	25829.49586	39.0625	0.765682962	2021	June	Monsoon forests (Vietnam)	Monsoon
Botanical garden	litter	Chilopoda	3796.354173	65.10416667	0.283412821	2021	June	Monsoon forests (Vietnam)	Monsoon
Botanical garden	litter	Coleoptera	6930.18795	572.9166667	3.426564622	2021	June	Monsoon forests (Vietnam)	Monsoon
Botanical garden	litter	Collembola	32.12079566	4856.770833	0.158301427	2021	June	Monsoon forests (Vietnam)	Monsoon
Botanical garden	litter	Diplopoda	3051.323582	104.1666667	0.351996642	2021	June	Monsoon forests (Vietnam)	Monsoon
Botanical garden	litter	Diptera	7616.834724	143.2291667	0.628499305	2021	June	Monsoon forests (Vietnam)	Monsoon
Botanical garden	litter	Formicidae	14731.97263	703.125	3.286587487	2021	June	Monsoon forests (Vietnam)	Monsoon
Botanical garden	litter	Hemiptera	7664.990337	247.3958333	1.288461008	2021	June	Monsoon forests (Vietnam)	Monsoon
Botanical garden	litter	Hymenoptera	149.9578866	65.10416667	0.011222752	2021	June	Monsoon forests (Vietnam)	Monsoon
Botanical garden	litter	Isopoda	19763.50291	26.04166667	0.514674555	2021	June	Monsoon forests (Vietnam)	Monsoon
Botanical garden	litter	Lepidoptera	5831.979171	78.125	0.371952853	2021	June	Monsoon forests (Vietnam)	Monsoon
Botanical garden	litter	Lumbricina	6101.793963	26.04166667	0.158900884	2021	June	Monsoon forests (Vietnam)	Monsoon
Botanical garden	litter	Mesostigmata	134.3067833	1888.020833	0.252627799	2021	June	Monsoon forests (Vietnam)	Monsoon
Botanical garden	litter	Oribatida	172.8999671	5716.145833	1.010089268	2021	June	Monsoon forests (Vietnam)	Monsoon
Botanical garden	litter	Other mites	61.9672508	195.3125	0.008620072	2021	June	Monsoon forests (Vietnam)	Monsoon
Botanical garden	litter	Pseudoscorpiones	3493.266233	65.10416667	0.242840844	2021	June	Monsoon forests (Vietnam)	Monsoon
Botanical garden	litter	Symphyla	254.6688368	52.08333333	0.013264002	2021	June	Monsoon forests (Vietnam)	Monsoon
Botanical garden	litter	Thysanoptera	632.8366723	39.0625	0.024720183	2021	June	Monsoon forests (Vietnam)	Monsoon
Botanical garden	soil	Araneae	47177.91464	169.2708333	4.697494606	2021	June	Monsoon forests (Vietnam)	Monsoon
Botanical garden	soil	Chilopoda	4763.779378	65.10416667	0.231960383	2021	June	Monsoon forests (Vietnam)	Monsoon
Botanical garden	soil	Coleoptera	8829.239617	221.3541667	2.24899704	2021	June	Monsoon forests (Vietnam)	Monsoon
Botanical garden	soil	Collembola	37.8999592	2096.354167	0.078471792	2021	June	Monsoon forests (Vietnam)	Monsoon
Botanical garden	soil	Diplura	5061.470875	39.0625	0.170578435	2021	June	Monsoon forests (Vietnam)	Monsoon
Botanical garden	soil	Diptera	2478.676608	26.04166667	0.06454887	2021	June	Monsoon forests (Vietnam)	Monsoon
Botanical garden	soil	Formicidae	3609.997111	221.3541667	0.781593163	2021	June	Monsoon forests (Vietnam)	Monsoon
Botanical garden	soil	Hemiptera	1703.84951	39.0625	0.066556621	2021	June	Monsoon forests (Vietnam)	Monsoon
Botanical garden	soil	Isopoda	5204.359533	13.02083333	0.067765098	2021	June	Monsoon forests (Vietnam)	Monsoon
Botanical garden	soil	Lumbricina	16871.65424	13.02083333	0.219682998	2021	June	Monsoon forests (Vietnam)	Monsoon
Botanical garden	soil	Mesostigmata	208.4684461	2109.375	0.446883137	2021	June	Monsoon forests (Vietnam)	Monsoon
Botanical garden	soil	Oribatida	128.1511822	1640.625	0.210709315	2021	June	Monsoon forests (Vietnam)	Monsoon
Botanical garden	soil	Orthoptera	1892.567279	13.02083333	0.024642803	2021	June	Monsoon forests (Vietnam)	Monsoon
Botanical garden	soil	Other mites	13.72867227	468.75	0.003444129	2021	June	Monsoon forests (Vietnam)	Monsoon
Botanical garden	soil	Pseudoscorpiones	156	65.10416667	0.01015625	2021	June	Monsoon forests (Vietnam)	Monsoon
Botanical garden	soil	Symphyla	169.9259559	52.08333333	0.011057156	2021	June	Monsoon forests (Vietnam)	Monsoon
DST	litter	Araneae	68443.29669	247.3958333	30.57621729	2021	June	Monsoon forests (Vietnam)	Monsoon
DST	litter	Blattodea	9967.088048	39.0625	0.389339377	2021	June	Monsoon forests (Vietnam)	Monsoon
DST	litter	Chilopoda	84311.31978	52.08333333	2.620845118	2021	June	Monsoon forests (Vietnam)	Monsoon
DST	litter	Coleoptera	19020.11338	468.75	9.730707623	2021	June	Monsoon forests (Vietnam)	Monsoon
DST	litter	Collembola	29.89502459	3658.854167	0.111892703	2021	June	Monsoon forests (Vietnam)	Monsoon
DST	litter	Diplopoda	4862.422198	390.625	2.255906788	2021	June	Monsoon forests (Vietnam)	Monsoon
DST	litter	Diplura	4820.34215	13.02083333	0.062764872	2021	June	Monsoon forests (Vietnam)	Monsoon
DST	litter	Diptera	6541.378521	247.3958333	1.023588514	2021	June	Monsoon forests (Vietnam)	Monsoon
DST	litter	Formicidae	2338.189377	3255.208333	10.93503574	2021	June	Monsoon forests (Vietnam)	Monsoon
DST	litter	Hemiptera	2539.299079	481.7708333	0.99056207	2021	June	Monsoon forests (Vietnam)	Monsoon
DST	litter	Hymenoptera	72710.63258	78.125	5.68051817	2021	June	Monsoon forests (Vietnam)	Monsoon
DST	litter	Isopoda	38007.17084	104.1666667	5.234051403	2021	June	Monsoon forests (Vietnam)	Monsoon
DST	litter	Isoptera	18398.45766	364.5833333	6.707771024	2021	June	Monsoon forests (Vietnam)	Monsoon
DST	litter	Lepidoptera	295206.234	13.02083333	3.843831172	2021	June	Monsoon forests (Vietnam)	Monsoon
DST	litter	Lumbricina	11122.5602	39.0625	0.434475008	2021	June	Monsoon forests (Vietnam)	Monsoon
DST	litter	Mesostigmata	122.2017638	3424.479167	0.514329649	2021	June	Monsoon forests (Vietnam)	Monsoon
DST	litter	Opiliones	7860.506286	13.02083333	0.102350342	2021	June	Monsoon forests (Vietnam)	Monsoon
DST	litter	Oribatida	139.96	9127.604167	1.277499479	2021	June	Monsoon forests (Vietnam)	Monsoon
DST	litter	Other mites	12.34116634	338.5416667	0.005265373	2021	June	Monsoon forests (Vietnam)	Monsoon
DST	litter	Pseudoscorpiones	505.0917497	208.3333333	0.12340931	2021	June	Monsoon forests (Vietnam)	Monsoon
DST	litter	Psocoptera	765.1020219	78.125	0.071730447	2021	June	Monsoon forests (Vietnam)	Monsoon
DST	litter	Symphyla	1117.04849	91.14583333	0.04567453	2021	June	Monsoon forests (Vietnam)	Monsoon
DST	litter	Thysanoptera	1599.950017	52.08333333	0.08333073	2021	June	Monsoon forests (Vietnam)	Monsoon
DST	soil	Araneae	3142.708515	78.125	0.282284298	2021	June	Monsoon forests (Vietnam)	Monsoon
DST	soil	Chilopoda	16329.13276	39.0625	0.637856749	2021	June	Monsoon forests (Vietnam)	Monsoon
DST	soil	Coleoptera	15596.32867	338.5416667	5.352973525	2021	June	Monsoon forests (Vietnam)	Monsoon
DST	soil	Collembola	21.31456733	1236.979167	0.026579497	2021	June	Monsoon forests (Vietnam)	Monsoon
DST	soil	Diplopoda	298.926305	78.125	0.023353618	2021	June	Monsoon forests (Vietnam)	Monsoon
DST	soil	Diplura	6370.420537	117.1875	0.716258688	2021	June	Monsoon forests (Vietnam)	Monsoon
DST	soil	Diptera	1699.917676	130.2083333	0.179765279	2021	June	Monsoon forests (Vietnam)	Monsoon
DST	soil	Formicidae	963.384274	533.8541667	0.28276018	2021	June	Monsoon forests (Vietnam)	Monsoon
DST	soil	Hemiptera	1168.653859	78.125	0.13094303	2021	June	Monsoon forests (Vietnam)	Monsoon
DST	soil	Isopoda	8732.987708	13.02083333	0.113710777	2021	June	Monsoon forests (Vietnam)	Monsoon
DST	soil	Mesostigmata	109.7608997	2578.125	0.302642292	2021	June	Monsoon forests (Vietnam)	Monsoon
DST	soil	Oribatida	201.2658774	4440.104167	0.955506116	2021	June	Monsoon forests (Vietnam)	Monsoon
DST	soil	Orthoptera	5837.512454	26.04166667	0.152018553	2021	June	Monsoon forests (Vietnam)	Monsoon
DST	soil	Other mites	40.03388358	481.7708333	0.010217039	2021	June	Monsoon forests (Vietnam)	Monsoon
DST	soil	Protura	22.848	13.02083333	0.0002975	2021	June	Monsoon forests (Vietnam)	Monsoon
DST	soil	Pseudoscorpiones	4469.759252	195.3125	1.014233282	2021	June	Monsoon forests (Vietnam)	Monsoon
DST	soil	Psocoptera	459.0066353	26.04166667	0.011953298	2021	June	Monsoon forests (Vietnam)	Monsoon
DST	soil	Schizomida	3493.266233	26.04166667	0.090970475	2021	June	Monsoon forests (Vietnam)	Monsoon
DST	soil	Symphyla	550.3695197	91.14583333	0.056313075	2021	June	Monsoon forests (Vietnam)	Monsoon
Dipterocarpus	litter	Araneae	5856.789926	143.2291667	0.654173514	2021	June	Monsoon forests (Vietnam)	Monsoon
Dipterocarpus	litter	Blattodea	5783.519033	78.125	0.342890315	2021	June	Monsoon forests (Vietnam)	Monsoon
Dipterocarpus	litter	Coleoptera	6629.079179	156.25	1.095874886	2021	June	Monsoon forests (Vietnam)	Monsoon
Dipterocarpus	litter	Collembola	74.02157616	3645.833333	0.392714374	2021	June	Monsoon forests (Vietnam)	Monsoon
Dipterocarpus	litter	Diplopoda	4981.066092	703.125	4.642423434	2021	June	Monsoon forests (Vietnam)	Monsoon
Dipterocarpus	litter	Diplura	17412.74352	130.2083333	1.838622392	2021	June	Monsoon forests (Vietnam)	Monsoon
Dipterocarpus	litter	Diptera	2954.15421	143.2291667	0.402712771	2021	June	Monsoon forests (Vietnam)	Monsoon
Dipterocarpus	litter	Formicidae	1481.061896	1250	2.086203985	2021	June	Monsoon forests (Vietnam)	Monsoon
Dipterocarpus	litter	Hemiptera	1703.84951	65.10416667	0.110927702	2021	June	Monsoon forests (Vietnam)	Monsoon
Dipterocarpus	litter	Hymenoptera	2816.731039	52.08333333	0.219980804	2021	June	Monsoon forests (Vietnam)	Monsoon
Dipterocarpus	litter	Isopoda	11262.80262	52.08333333	0.3652319	2021	June	Monsoon forests (Vietnam)	Monsoon
Dipterocarpus	litter	Isoptera	3630.512533	625	2.269070333	2021	June	Monsoon forests (Vietnam)	Monsoon
Dipterocarpus	litter	Lumbricina	24353.75894	559.8958333	14.41495406	2021	June	Monsoon forests (Vietnam)	Monsoon
Dipterocarpus	litter	Mesostigmata	72.98699945	1666.666667	0.148796368	2021	June	Monsoon forests (Vietnam)	Monsoon
Dipterocarpus	litter	Opiliones	169146.2741	13.02083333	2.202425444	2021	June	Monsoon forests (Vietnam)	Monsoon
Dipterocarpus	litter	Oribatida	411.5327452	8463.541667	3.836634882	2021	June	Monsoon forests (Vietnam)	Monsoon
Dipterocarpus	litter	Orthoptera	21335.54268	39.0625	0.833419636	2021	June	Monsoon forests (Vietnam)	Monsoon
Dipterocarpus	litter	Other mites	12.34116634	664.0625	0.007565318	2021	June	Monsoon forests (Vietnam)	Monsoon
Dipterocarpus	litter	Pseudoscorpiones	1824.341569	156.25	0.28505337	2021	June	Monsoon forests (Vietnam)	Monsoon
Dipterocarpus	litter	Psocoptera	210.4917057	13.02083333	0.002740777	2021	June	Monsoon forests (Vietnam)	Monsoon
Dipterocarpus	litter	Symphyla	1655.990431	26.04166667	0.043124751	2021	June	Monsoon forests (Vietnam)	Monsoon
Dipterocarpus	soil	Araneae	4083.769508	117.1875	0.478566739	2021	June	Monsoon forests (Vietnam)	Monsoon
Dipterocarpus	soil	Blattodea	26446.51396	13.02083333	0.34435565	2021	June	Monsoon forests (Vietnam)	Monsoon
Dipterocarpus	soil	Chilopoda	10768.11887	13.02083333	0.140209881	2021	June	Monsoon forests (Vietnam)	Monsoon
Dipterocarpus	soil	Coleoptera	15953.72241	468.75	17.86817437	2021	June	Monsoon forests (Vietnam)	Monsoon
Dipterocarpus	soil	Collembola	17.53107703	1497.395833	0.029960085	2021	June	Monsoon forests (Vietnam)	Monsoon
Dipterocarpus	soil	Diplopoda	1278.590509	286.4583333	0.261929634	2021	June	Monsoon forests (Vietnam)	Monsoon
Dipterocarpus	soil	Diplura	2821.505464	117.1875	0.432720304	2021	June	Monsoon forests (Vietnam)	Monsoon
Dipterocarpus	soil	Diptera	3251.923346	156.25	0.523959577	2021	June	Monsoon forests (Vietnam)	Monsoon
Dipterocarpus	soil	Formicidae	3609.997111	156.25	0.58449489	2021	June	Monsoon forests (Vietnam)	Monsoon
Dipterocarpus	soil	Hemiptera	2356.771494	91.14583333	0.226490989	2021	June	Monsoon forests (Vietnam)	Monsoon
Dipterocarpus	soil	Isopoda	13527.72558	13.02083333	0.17614226	2021	June	Monsoon forests (Vietnam)	Monsoon
Dipterocarpus	soil	Isoptera	9055.205412	91.14583333	0.825344243	2021	June	Monsoon forests (Vietnam)	Monsoon
Dipterocarpus	soil	Lumbricina	31480.56492	208.3333333	8.92700044	2021	June	Monsoon forests (Vietnam)	Monsoon
Dipterocarpus	soil	Mesostigmata	72.98699945	885.4166667	0.063291642	2021	June	Monsoon forests (Vietnam)	Monsoon
Dipterocarpus	soil	Oribatida	96.94221047	2122.395833	0.20546968	2021	June	Monsoon forests (Vietnam)	Monsoon
Dipterocarpus	soil	Orthoptera	3010.160021	117.1875	0.287269178	2021	June	Monsoon forests (Vietnam)	Monsoon
Dipterocarpus	soil	Other mites	164.4691472	546.875	0.017759229	2021	June	Monsoon forests (Vietnam)	Monsoon
Dipterocarpus	soil	Protura	147.4412073	26.04166667	0.003839615	2021	June	Monsoon forests (Vietnam)	Monsoon
Dipterocarpus	soil	Pseudoscorpiones	6058.869764	143.2291667	0.78624308	2021	June	Monsoon forests (Vietnam)	Monsoon
Dipterocarpus	soil	Psocoptera	70.15	26.04166667	0.001826823	2021	June	Monsoon forests (Vietnam)	Monsoon
Dipterocarpus	soil	Symphyla	548.6017497	221.3541667	0.139537575	2021	June	Monsoon forests (Vietnam)	Monsoon
Dipterocarpus	soil	Thysanoptera	5058.184024	26.04166667	0.131723542	2021	June	Monsoon forests (Vietnam)	Monsoon
Reforestation	litter	Araneae	27845.09135	104.1666667	2.6429924	2021	June	Monsoon forests (Vietnam)	Monsoon
Reforestation	litter	Coleoptera	6733.968492	156.25	1.137133717	2021	June	Monsoon forests (Vietnam)	Monsoon
Reforestation	litter	Collembola	74.02157616	4257.8125	0.236301248	2021	June	Monsoon forests (Vietnam)	Monsoon
Reforestation	litter	Diplura	13297.58908	39.0625	0.519437073	2021	June	Monsoon forests (Vietnam)	Monsoon
Reforestation	litter	Diptera	3405.492447	182.2916667	0.5107353	2021	June	Monsoon forests (Vietnam)	Monsoon
Reforestation	litter	Formicidae	2338.189377	729.1666667	1.446113763	2021	June	Monsoon forests (Vietnam)	Monsoon
Reforestation	litter	Hemiptera	5483.846592	39.0625	0.243972198	2021	June	Monsoon forests (Vietnam)	Monsoon
Reforestation	litter	Hymenoptera	22313.49511	78.125	2.177693974	2021	June	Monsoon forests (Vietnam)	Monsoon
Reforestation	litter	Isopoda	19763.50291	13.02083333	0.257337278	2021	June	Monsoon forests (Vietnam)	Monsoon
Reforestation	litter	Lepidoptera	9764.047871	65.10416667	0.56369859	2021	June	Monsoon forests (Vietnam)	Monsoon
Reforestation	litter	Lumbricina	440109.675	13.02083333	5.730594727	2021	June	Monsoon forests (Vietnam)	Monsoon
Reforestation	litter	Mesostigmata	105.8396422	2617.1875	0.267589353	2021	June	Monsoon forests (Vietnam)	Monsoon
Reforestation	litter	Opiliones	141106.6123	39.0625	7.246952382	2021	June	Monsoon forests (Vietnam)	Monsoon
Reforestation	litter	Oribatida	250.8376215	3893.229167	0.909888583	2021	June	Monsoon forests (Vietnam)	Monsoon
Reforestation	litter	Other mites	27.59253786	325.5208333	0.005256348	2021	June	Monsoon forests (Vietnam)	Monsoon
Reforestation	litter	Psocoptera	70.15	104.1666667	0.007307292	2021	June	Monsoon forests (Vietnam)	Monsoon
Reforestation	litter	Symphyla	2511.198838	26.04166667	0.065395803	2021	June	Monsoon forests (Vietnam)	Monsoon
Reforestation	litter	Thysanoptera	874.6150085	26.04166667	0.022776433	2021	June	Monsoon forests (Vietnam)	Monsoon
Reforestation	soil	Araneae	1260.58653	13.02083333	0.016413887	2021	June	Monsoon forests (Vietnam)	Monsoon
Reforestation	soil	Coleoptera	13008.8657	143.2291667	2.703194021	2021	June	Monsoon forests (Vietnam)	Monsoon
Reforestation	soil	Collembola	22.848	4179.6875	0.0954975	2021	June	Monsoon forests (Vietnam)	Monsoon
Reforestation	soil	Diplura	18607.90622	299.4791667	5.477628434	2021	June	Monsoon forests (Vietnam)	Monsoon
Reforestation	soil	Diptera	1496.11213	78.125	0.091296144	2021	June	Monsoon forests (Vietnam)	Monsoon
Reforestation	soil	Formicidae	3384.350854	52.08333333	0.176268274	2021	June	Monsoon forests (Vietnam)	Monsoon
Reforestation	soil	Hemiptera	5418.023827	52.08333333	0.279514537	2021	June	Monsoon forests (Vietnam)	Monsoon
Reforestation	soil	Hymenoptera	812.9684112	13.02083333	0.010585526	2021	June	Monsoon forests (Vietnam)	Monsoon
Reforestation	soil	Lumbricina	317449.1219	39.0625	10.80321371	2021	June	Monsoon forests (Vietnam)	Monsoon
Reforestation	soil	Mesostigmata	57.98004727	872.3958333	0.058603674	2021	June	Monsoon forests (Vietnam)	Monsoon
Reforestation	soil	Oribatida	95.48953404	5546.875	0.602531677	2021	June	Monsoon forests (Vietnam)	Monsoon
Reforestation	soil	Orthoptera	8726.145851	13.02083333	0.113621691	2021	June	Monsoon forests (Vietnam)	Monsoon
Reforestation	soil	Other mites	18.8632464	611.9791667	0.030816612	2021	June	Monsoon forests (Vietnam)	Monsoon
Reforestation	soil	Psocoptera	459.0066353	39.0625	0.017929947	2021	June	Monsoon forests (Vietnam)	Monsoon
Reforestation	soil	Symphyla	13.1	78.125	0.001023438	2021	June	Monsoon forests (Vietnam)	Monsoon
River	litter	Araneae	25853.88766	130.2083333	2.799461463	2021	June	Monsoon forests (Vietnam)	Monsoon
River	litter	Chilopoda	9965.457079	39.0625	0.306415307	2021	June	Monsoon forests (Vietnam)	Monsoon
River	litter	Coleoptera	16075.9501	742.1875	18.11276461	2021	June	Monsoon forests (Vietnam)	Monsoon
River	litter	Collembola	24.23193243	3294.270833	0.084867293	2021	June	Monsoon forests (Vietnam)	Monsoon
River	litter	Diplopoda	298.926305	39.0625	0.011676809	2021	June	Monsoon forests (Vietnam)	Monsoon
River	litter	Diptera	2900.189149	260.4166667	0.674570399	2021	June	Monsoon forests (Vietnam)	Monsoon
River	litter	Formicidae	1815.108638	325.5208333	0.590855676	2021	June	Monsoon forests (Vietnam)	Monsoon
River	litter	Hemiptera	2957.023863	143.2291667	0.511642263	2021	June	Monsoon forests (Vietnam)	Monsoon
River	litter	Hymenoptera	262.0757731	13.02083333	0.003412445	2021	June	Monsoon forests (Vietnam)	Monsoon
River	litter	Isopoda	386.0251556	78.125	0.030158215	2021	June	Monsoon forests (Vietnam)	Monsoon
River	litter	Lepidoptera	9044.927112	13.02083333	0.117772488	2021	June	Monsoon forests (Vietnam)	Monsoon
River	litter	Lumbricina	17559.62023	52.08333333	0.914563554	2021	June	Monsoon forests (Vietnam)	Monsoon
River	litter	Mesostigmata	97.67143325	846.3541667	0.086695167	2021	June	Monsoon forests (Vietnam)	Monsoon
River	litter	Opiliones	595774.3648	13.02083333	7.757478708	2021	June	Monsoon forests (Vietnam)	Monsoon
River	litter	Oribatida	96.03526586	2825.520833	0.326827499	2021	June	Monsoon forests (Vietnam)	Monsoon
River	litter	Orthoptera	5837.512454	13.02083333	0.076009277	2021	June	Monsoon forests (Vietnam)	Monsoon
River	litter	Other mites	20.86769777	234.375	0.006684728	2021	June	Monsoon forests (Vietnam)	Monsoon
River	litter	Pseudoscorpiones	8661.212897	65.10416667	0.408252101	2021	June	Monsoon forests (Vietnam)	Monsoon
River	litter	Symphyla	254.6688368	39.0625	0.009948001	2021	June	Monsoon forests (Vietnam)	Monsoon
River	litter	Thysanoptera	149.28	26.04166667	0.0038875	2021	June	Monsoon forests (Vietnam)	Monsoon
River	soil	Araneae	30461.21202	91.14583333	2.776412554	2021	June	Monsoon forests (Vietnam)	Monsoon
River	soil	Blattodea	149.28	13.02083333	0.00194375	2021	June	Monsoon forests (Vietnam)	Monsoon
River	soil	Chilopoda	47883.32601	65.10416667	3.676420571	2021	June	Monsoon forests (Vietnam)	Monsoon
River	soil	Coleoptera	13134.06711	169.2708333	2.805507518	2021	June	Monsoon forests (Vietnam)	Monsoon
River	soil	Collembola	22.848	3398.4375	0.0776475	2021	June	Monsoon forests (Vietnam)	Monsoon
River	soil	Diplopoda	4029.658858	65.10416667	0.31352832	2021	June	Monsoon forests (Vietnam)	Monsoon
River	soil	Diplura	1599.950017	26.04166667	0.041665365	2021	June	Monsoon forests (Vietnam)	Monsoon
River	soil	Diptera	2901.139905	169.2708333	0.622956503	2021	June	Monsoon forests (Vietnam)	Monsoon
River	soil	Formicidae	6021.646675	442.7083333	2.116396534	2021	June	Monsoon forests (Vietnam)	Monsoon
River	soil	Hemiptera	3198.321577	13.02083333	0.041644812	2021	June	Monsoon forests (Vietnam)	Monsoon
River	soil	Hymenoptera	812.9684112	26.04166667	0.021171052	2021	June	Monsoon forests (Vietnam)	Monsoon
River	soil	Isopoda	1220.50255	13.02083333	0.01589196	2021	June	Monsoon forests (Vietnam)	Monsoon
River	soil	Mesostigmata	416.8164087	1666.666667	0.878553599	2021	June	Monsoon forests (Vietnam)	Monsoon
River	soil	Oribatida	88.33743132	3528.645833	0.420788121	2021	June	Monsoon forests (Vietnam)	Monsoon
River	soil	Other mites	18.90837961	768.2291667	0.004527182	2021	June	Monsoon forests (Vietnam)	Monsoon
River	soil	Protura	68.00387759	13.02083333	0.000885467	2021	June	Monsoon forests (Vietnam)	Monsoon
River	soil	Pseudoscorpiones	4677.111863	13.02083333	0.060899894	2021	June	Monsoon forests (Vietnam)	Monsoon
River	soil	Psocoptera	70.15	13.02083333	0.000913411	2021	June	Monsoon forests (Vietnam)	Monsoon
River	soil	Symphyla	553.9050597	39.0625	0.021636916	2021	June	Monsoon forests (Vietnam)	Monsoon
River	soil	Thysanoptera	4820.34215	13.02083333	0.062764872	2021	June	Monsoon forests (Vietnam)	Monsoon
Tower	litter	Araneae	2672.178019	52.08333333	0.139175938	2021	June	Monsoon forests (Vietnam)	Monsoon
Tower	litter	Chilopoda	19674.05071	13.02083333	0.256172535	2021	June	Monsoon forests (Vietnam)	Monsoon
Tower	litter	Coleoptera	3971.707347	533.8541667	2.224278399	2021	June	Monsoon forests (Vietnam)	Monsoon
Tower	litter	Collembola	38.46666634	3854.166667	0.142664322	2021	June	Monsoon forests (Vietnam)	Monsoon
Tower	litter	Diplopoda	858.5349758	221.3541667	0.219186579	2021	June	Monsoon forests (Vietnam)	Monsoon
Tower	litter	Diplura	4372.704873	91.14583333	0.434657408	2021	June	Monsoon forests (Vietnam)	Monsoon
Tower	litter	Diptera	4024.200438	156.25	0.751923379	2021	June	Monsoon forests (Vietnam)	Monsoon
Tower	litter	Formicidae	2004.142634	768.2291667	0.99850757	2021	June	Monsoon forests (Vietnam)	Monsoon
Tower	litter	Hemiptera	8143.926986	208.3333333	2.367492859	2021	June	Monsoon forests (Vietnam)	Monsoon
Tower	litter	Hymenoptera	1815.108638	13.02083333	0.023634227	2021	June	Monsoon forests (Vietnam)	Monsoon
Tower	litter	Isopoda	8732.987708	13.02083333	0.113710777	2021	June	Monsoon forests (Vietnam)	Monsoon
Tower	litter	Lepidoptera	4639.344276	26.04166667	0.120816257	2021	June	Monsoon forests (Vietnam)	Monsoon
Tower	litter	Lumbricina	29779.29325	117.1875	2.702730745	2021	June	Monsoon forests (Vietnam)	Monsoon
Tower	litter	Mesostigmata	144.3315881	1458.333333	0.227160412	2021	June	Monsoon forests (Vietnam)	Monsoon
Tower	litter	Opiliones	7860.506286	13.02083333	0.102350342	2021	June	Monsoon forests (Vietnam)	Monsoon
Tower	litter	Oribatida	139.96	3945.3125	0.552185938	2021	June	Monsoon forests (Vietnam)	Monsoon
Tower	litter	Orthoptera	774.0519356	13.02083333	0.010078801	2021	June	Monsoon forests (Vietnam)	Monsoon
Tower	litter	Other mites	23.55370238	481.7708333	0.011415539	2021	June	Monsoon forests (Vietnam)	Monsoon
Tower	litter	Pseudoscorpiones	505.0917497	65.10416667	0.037429043	2021	June	Monsoon forests (Vietnam)	Monsoon
Tower	litter	Psocoptera	723.7213976	39.0625	0.036780411	2021	June	Monsoon forests (Vietnam)	Monsoon
Tower	litter	Symphyla	297.9189905	117.1875	0.03049869	2021	June	Monsoon forests (Vietnam)	Monsoon
Tower	litter	Thysanoptera	6982.14065	65.10416667	0.207869244	2021	June	Monsoon forests (Vietnam)	Monsoon
Tower	soil	Araneae	149124.076	156.25	39.88199614	2021	June	Monsoon forests (Vietnam)	Monsoon
Tower	soil	Blattodea	1599.950017	13.02083333	0.020832683	2021	June	Monsoon forests (Vietnam)	Monsoon
Tower	soil	Chilopoda	19674.05071	26.04166667	0.51234507	2021	June	Monsoon forests (Vietnam)	Monsoon
Tower	soil	Coleoptera	6751.889239	325.5208333	2.031611408	2021	June	Monsoon forests (Vietnam)	Monsoon
Tower	soil	Collembola	30.61090518	3932.291667	0.138606408	2021	June	Monsoon forests (Vietnam)	Monsoon
Tower	soil	Diplopoda	2494.230901	234.375	0.63838522	2021	June	Monsoon forests (Vietnam)	Monsoon
Tower	soil	Diplura	2743.517185	143.2291667	0.636329606	2021	June	Monsoon forests (Vietnam)	Monsoon
Tower	soil	Diptera	8138.324731	78.125	0.906693857	2021	June	Monsoon forests (Vietnam)	Monsoon
Tower	soil	Formicidae	963.384274	286.4583333	0.369244204	2021	June	Monsoon forests (Vietnam)	Monsoon
Tower	soil	Hemiptera	7769.371607	13.02083333	0.101163693	2021	June	Monsoon forests (Vietnam)	Monsoon
Tower	soil	Hymenoptera	17466.11093	13.02083333	0.227423319	2021	June	Monsoon forests (Vietnam)	Monsoon
Tower	soil	Isopoda	4390.273799	39.0625	0.17149507	2021	June	Monsoon forests (Vietnam)	Monsoon
Tower	soil	Isoptera	18398.45766	65.10416667	1.197816254	2021	June	Monsoon forests (Vietnam)	Monsoon
Tower	soil	Lepidoptera	26348.61075	13.02083333	0.343080869	2021	June	Monsoon forests (Vietnam)	Monsoon
Tower	soil	Lumbricina	111441.6901	39.0625	5.438436835	2021	June	Monsoon forests (Vietnam)	Monsoon
Tower	soil	Mesostigmata	124.0739127	1549.479167	0.25441523	2021	June	Monsoon forests (Vietnam)	Monsoon
Tower	soil	Oribatida	124.7726901	2994.791667	0.481068901	2021	June	Monsoon forests (Vietnam)	Monsoon
Tower	soil	Orthoptera	12258.57924	13.02083333	0.159616917	2021	June	Monsoon forests (Vietnam)	Monsoon
Tower	soil	Other mites	32.57124382	898.4375	0.016218704	2021	June	Monsoon forests (Vietnam)	Monsoon
Tower	soil	Pauropoda	666.6922199	26.04166667	0.017361777	2021	June	Monsoon forests (Vietnam)	Monsoon
Tower	soil	Pseudoscorpiones	156	26.04166667	0.0040625	2021	June	Monsoon forests (Vietnam)	Monsoon
Tower	soil	Psocoptera	199.7688784	169.2708333	0.022000824	2021	June	Monsoon forests (Vietnam)	Monsoon
Tower	soil	Symphyla	297.9189905	364.5833333	0.137534126	2021	June	Monsoon forests (Vietnam)	Monsoon
Tower	soil	Thysanoptera	407.9861099	26.04166667	0.010624638	2021	June	Monsoon forests (Vietnam)	Monsoon
Waterfall	litter	Araneae	4083.769508	104.1666667	0.425392657	2021	June	Monsoon forests (Vietnam)	Monsoon
Waterfall	litter	Coleoptera	8284.242919	598.9583333	5.628805876	2021	June	Monsoon forests (Vietnam)	Monsoon
Waterfall	litter	Collembola	35.1088753	10651.04167	0.352862331	2021	June	Monsoon forests (Vietnam)	Monsoon
Waterfall	litter	Diplopoda	4332.662877	117.1875	0.507733931	2021	June	Monsoon forests (Vietnam)	Monsoon
Waterfall	litter	Diptera	4010.217081	156.25	0.794221943	2021	June	Monsoon forests (Vietnam)	Monsoon
Waterfall	litter	Formicidae	2527.223373	403.6458333	1.265634494	2021	June	Monsoon forests (Vietnam)	Monsoon
Waterfall	litter	Hemiptera	1676.070789	65.10416667	0.168582113	2021	June	Monsoon forests (Vietnam)	Monsoon
Waterfall	litter	Hymenoptera	1815.108638	13.02083333	0.023634227	2021	June	Monsoon forests (Vietnam)	Monsoon
Waterfall	litter	Isopoda	37238.43742	13.02083333	0.484875487	2021	June	Monsoon forests (Vietnam)	Monsoon
Waterfall	litter	Lepidoptera	2619.031231	13.02083333	0.034101969	2021	June	Monsoon forests (Vietnam)	Monsoon
Waterfall	litter	Lumbricina	42616.62184	13.02083333	0.55490393	2021	June	Monsoon forests (Vietnam)	Monsoon
Waterfall	litter	Mesostigmata	383.5087887	1588.541667	0.395273773	2021	June	Monsoon forests (Vietnam)	Monsoon
Waterfall	litter	Oribatida	128.8404272	7604.166667	0.858723595	2021	June	Monsoon forests (Vietnam)	Monsoon
Waterfall	litter	Orthoptera	12258.57924	26.04166667	0.319233834	2021	June	Monsoon forests (Vietnam)	Monsoon
Waterfall	litter	Other mites	57.77529422	143.2291667	0.001871406	2021	June	Monsoon forests (Vietnam)	Monsoon
Waterfall	litter	Pseudoscorpiones	3493.266233	26.04166667	0.090970475	2021	June	Monsoon forests (Vietnam)	Monsoon
Waterfall	litter	Psocoptera	459.0066353	39.0625	0.017929947	2021	June	Monsoon forests (Vietnam)	Monsoon
Waterfall	litter	Symphyla	2981.43832	78.125	0.232924869	2021	June	Monsoon forests (Vietnam)	Monsoon
Waterfall	litter	Thysanoptera	1599.950017	104.1666667	0.16666146	2021	June	Monsoon forests (Vietnam)	Monsoon
Waterfall	soil	Araneae	1260.58653	13.02083333	0.016413887	2021	June	Monsoon forests (Vietnam)	Monsoon
Waterfall	soil	Chilopoda	15953.63712	195.3125	3.115944751	2021	June	Monsoon forests (Vietnam)	Monsoon
Waterfall	soil	Coleoptera	12497.73838	429.6875	6.438268206	2021	June	Monsoon forests (Vietnam)	Monsoon
Waterfall	soil	Collembola	29.89502459	5768.229167	0.185165384	2021	June	Monsoon forests (Vietnam)	Monsoon
Waterfall	soil	Diplopoda	718.9818378	208.3333333	0.205692708	2021	June	Monsoon forests (Vietnam)	Monsoon
Waterfall	soil	Diptera	2102.839073	156.25	0.38504524	2021	June	Monsoon forests (Vietnam)	Monsoon
Waterfall	soil	Formicidae	812.9684112	312.5	0.254052628	2021	June	Monsoon forests (Vietnam)	Monsoon
Waterfall	soil	Hemiptera	1949.862166	26.04166667	0.050777661	2021	June	Monsoon forests (Vietnam)	Monsoon
Waterfall	soil	Hymenoptera	7195.37668	78.125	0.591385951	2021	June	Monsoon forests (Vietnam)	Monsoon
Waterfall	soil	Lepidoptera	53849.23346	52.08333333	1.567957633	2021	June	Monsoon forests (Vietnam)	Monsoon
Waterfall	soil	Lumbricina	54218.63929	143.2291667	7.765690524	2021	June	Monsoon forests (Vietnam)	Monsoon
Waterfall	soil	Mesostigmata	109.7608997	2565.104167	0.320769361	2021	June	Monsoon forests (Vietnam)	Monsoon
Waterfall	soil	Oribatida	139.96	3828.125	0.535784375	2021	June	Monsoon forests (Vietnam)	Monsoon
Waterfall	soil	Other mites	15.98357139	1106.770833	0.047866121	2021	June	Monsoon forests (Vietnam)	Monsoon
Waterfall	soil	Pseudoscorpiones	1581.802052	156.25	0.34189857	2021	June	Monsoon forests (Vietnam)	Monsoon
Waterfall	soil	Psocoptera	459.0066353	91.14583333	0.041836542	2021	June	Monsoon forests (Vietnam)	Monsoon
Waterfall	soil	Symphyla	1012.020424	39.0625	0.039532048	2021	June	Monsoon forests (Vietnam)	Monsoon
Waterfall	soil	Thysanoptera	17147.91035	13.02083333	0.223280083	2021	June	Monsoon forests (Vietnam)	Monsoon
Afzelia	litter	Nematodes (B)	0.558666667	17787.04923	0.010155627	2021	July	Monsoon forests (Vietnam)	Monsoon
Afzelia	litter	Nematodes (F)	0.467222222	10478.60253	0.004219321	2021	July	Monsoon forests (Vietnam)	Monsoon
Afzelia	litter	Nematodes (H)	0.2	1464.151899	0.000178952	2021	July	Monsoon forests (Vietnam)	Monsoon
Afzelia	litter	Nematodes (O)	1.716666667	3137.312377	0.005483197	2021	July	Monsoon forests (Vietnam)	Monsoon
Afzelia	litter	Nematodes (P)	5.857777778	11537.90506	0.063277292	2021	July	Monsoon forests (Vietnam)	Monsoon
Afzelia	soil	Nematodes (B)	0.788333333	113738.7344	0.091455313	2021	July	Monsoon forests (Vietnam)	Monsoon
Afzelia	soil	Nematodes (F)	0.280555556	127186.9881	0.03263225	2021	July	Monsoon forests (Vietnam)	Monsoon
Afzelia	soil	Nematodes (H)	1.453822222	89187.11314	0.136530967	2021	July	Monsoon forests (Vietnam)	Monsoon
Afzelia	soil	Nematodes (O)	5.266111111	70310.57496	0.425485197	2021	July	Monsoon forests (Vietnam)	Monsoon
Afzelia	soil	Nematodes (P)	5.072222222	71302.25256	0.387673427	2021	July	Monsoon forests (Vietnam)	Monsoon
Botanical garden	litter	Nematodes (B)	1.297555556	12806.98246	0.022583535	2021	July	Monsoon forests (Vietnam)	Monsoon
Botanical garden	litter	Nematodes (F)	0.4	6640.126316	0.00233818	2021	July	Monsoon forests (Vietnam)	Monsoon
Botanical garden	litter	Nematodes (H)	1.86975	4538.084211	0.012160385	2021	July	Monsoon forests (Vietnam)	Monsoon
Botanical garden	litter	Nematodes (O)	7.552777778	9107.614035	0.078942679	2021	July	Monsoon forests (Vietnam)	Monsoon
Botanical garden	litter	Nematodes (P)	5.125555556	7943.684211	0.03476754	2021	July	Monsoon forests (Vietnam)	Monsoon
Botanical garden	soil	Nematodes (B)	3.856444444	134876.0297	0.787746537	2021	July	Monsoon forests (Vietnam)	Monsoon
Botanical garden	soil	Nematodes (F)	0.452222222	163929.552	0.060274451	2021	July	Monsoon forests (Vietnam)	Monsoon
Botanical garden	soil	Nematodes (H)	0.316	134048.6585	0.023024099	2021	July	Monsoon forests (Vietnam)	Monsoon
Botanical garden	soil	Nematodes (O)	1.75	5358.962077	0.009385822	2021	July	Monsoon forests (Vietnam)	Monsoon
Botanical garden	soil	Nematodes (P)	5.863333333	21588.58351	0.115877037	2021	July	Monsoon forests (Vietnam)	Monsoon
DST	litter	Nematodes (B)	1.108611111	15043.65129	0.016142558	2021	July	Monsoon forests (Vietnam)	Monsoon
DST	litter	Nematodes (F)	0.34	5678.071978	0.001701314	2021	July	Monsoon forests (Vietnam)	Monsoon
DST	litter	Nematodes (H)	0.159	1009.62963	0.000160531	2021	July	Monsoon forests (Vietnam)	Monsoon
DST	litter	Nematodes (O)	2.716666667	7157.245283	0.012335659	2021	July	Monsoon forests (Vietnam)	Monsoon
DST	litter	Nematodes (P)	4.472111111	9219.927324	0.046528438	2021	July	Monsoon forests (Vietnam)	Monsoon
DST	soil	Nematodes (B)	0.97	43571.87742	0.039094097	2021	July	Monsoon forests (Vietnam)	Monsoon
DST	soil	Nematodes (F)	0.2	57013.59791	0.012668222	2021	July	Monsoon forests (Vietnam)	Monsoon
DST	soil	Nematodes (H)	0.687083333	43224.00869	0.018560895	2021	July	Monsoon forests (Vietnam)	Monsoon
DST	soil	Nematodes (O)	10.8775	44392.47207	0.271206742	2021	July	Monsoon forests (Vietnam)	Monsoon
Dipterocarpus	litter	Nematodes (B)	0.638666667	5517.865047	0.002941425	2021	July	Monsoon forests (Vietnam)	Monsoon
Dipterocarpus	litter	Nematodes (F)	0.265	3500.024291	0.000799797	2021	July	Monsoon forests (Vietnam)	Monsoon
Dipterocarpus	litter	Nematodes (H)	0.77	445.1282051	0.000342749	2021	July	Monsoon forests (Vietnam)	Monsoon
Dipterocarpus	litter	Nematodes (O)	1.977333333	8243.522267	0.013727654	2021	July	Monsoon forests (Vietnam)	Monsoon
Dipterocarpus	litter	Nematodes (P)	3.774111111	16948.38596	0.058840433	2021	July	Monsoon forests (Vietnam)	Monsoon
Dipterocarpus	soil	Nematodes (B)	1.7525	132035.0883	0.219360073	2021	July	Monsoon forests (Vietnam)	Monsoon
Dipterocarpus	soil	Nematodes (F)	0.469	47076.51734	0.025451965	2021	July	Monsoon forests (Vietnam)	Monsoon
Dipterocarpus	soil	Nematodes (H)	0.995	38280.75279	0.02705895	2021	July	Monsoon forests (Vietnam)	Monsoon
Dipterocarpus	soil	Nematodes (O)	5.23	59002.0204	0.359224031	2021	July	Monsoon forests (Vietnam)	Monsoon
Dipterocarpus	soil	Nematodes (P)	3.873	94045.32295	0.448623823	2021	July	Monsoon forests (Vietnam)	Monsoon
Reforestation	litter	Nematodes (B)	0.570444444	20609.86349	0.012148417	2021	July	Monsoon forests (Vietnam)	Monsoon
Reforestation	litter	Nematodes (F)	0.425277778	28386.57958	0.017105648	2021	July	Monsoon forests (Vietnam)	Monsoon
Reforestation	litter	Nematodes (H)	0.195	7285.771429	0.001768455	2021	July	Monsoon forests (Vietnam)	Monsoon
Reforestation	litter	Nematodes (O)	6.088888889	14546.81926	0.090014927	2021	July	Monsoon forests (Vietnam)	Monsoon
Reforestation	litter	Nematodes (P)	3.965	7058.082109	0.024838025	2021	July	Monsoon forests (Vietnam)	Monsoon
Reforestation	soil	Nematodes (B)	0.735	66761.74345	0.032650968	2021	July	Monsoon forests (Vietnam)	Monsoon
Reforestation	soil	Nematodes (F)	0.282777778	140572.762	0.031815226	2021	July	Monsoon forests (Vietnam)	Monsoon
Reforestation	soil	Nematodes (H)	5.668805556	93975.22244	0.491140722	2021	July	Monsoon forests (Vietnam)	Monsoon
Reforestation	soil	Nematodes (O)	11.76	962.2641509	0.011316226	2021	July	Monsoon forests (Vietnam)	Monsoon
Reforestation	soil	Nematodes (P)	3.593333333	18348.77924	0.077491915	2021	July	Monsoon forests (Vietnam)	Monsoon
River	litter	Nematodes (B)	1.251777778	55529.04127	0.060971894	2021	July	Monsoon forests (Vietnam)	Monsoon
River	litter	Nematodes (F)	0.210833333	7783.495238	0.001606244	2021	July	Monsoon forests (Vietnam)	Monsoon
River	litter	Nematodes (O)	3.747777778	14510.56614	0.061271467	2021	July	Monsoon forests (Vietnam)	Monsoon
River	litter	Nematodes (P)	5.781666667	13873.29947	0.059999379	2021	July	Monsoon forests (Vietnam)	Monsoon
River	soil	Nematodes (B)	1.242962963	115206.2194	0.177539747	2021	July	Monsoon forests (Vietnam)	Monsoon
River	soil	Nematodes (F)	0.328666667	43194.48411	0.012905582	2021	July	Monsoon forests (Vietnam)	Monsoon
River	soil	Nematodes (H)	3.36925	39160.0576	0.052957811	2021	July	Monsoon forests (Vietnam)	Monsoon
River	soil	Nematodes (O)	8.498333333	53267.15866	0.450520746	2021	July	Monsoon forests (Vietnam)	Monsoon
River	soil	Nematodes (P)	5.641111111	52798.04724	0.266419993	2021	July	Monsoon forests (Vietnam)	Monsoon
Tower	litter	Nematodes (B)	1.559801587	28084.33205	0.053479798	2021	July	Monsoon forests (Vietnam)	Monsoon
Tower	litter	Nematodes (F)	0.378333333	11088.53454	0.004867867	2021	July	Monsoon forests (Vietnam)	Monsoon
Tower	litter	Nematodes (H)	0.3	853.8461538	0.000256154	2021	July	Monsoon forests (Vietnam)	Monsoon
Tower	litter	Nematodes (O)	1.683333333	11682.67671	0.019389542	2021	July	Monsoon forests (Vietnam)	Monsoon
Tower	litter	Nematodes (P)	5.413333333	19482.05641	0.086978082	2021	July	Monsoon forests (Vietnam)	Monsoon
Tower	soil	Nematodes (B)	1.437420635	190891.9076	0.325949306	2021	July	Monsoon forests (Vietnam)	Monsoon
Tower	soil	Nematodes (F)	0.42875	97559.52793	0.031687885	2021	July	Monsoon forests (Vietnam)	Monsoon
Tower	soil	Nematodes (H)	2.111794444	93472.82899	0.119017561	2021	July	Monsoon forests (Vietnam)	Monsoon
Tower	soil	Nematodes (O)	4.129166667	28219.23795	0.057977112	2021	July	Monsoon forests (Vietnam)	Monsoon
Tower	soil	Nematodes (P)	4.885138889	117080.5415	0.703277807	2021	July	Monsoon forests (Vietnam)	Monsoon
Waterfall	litter	Nematodes (B)	0.874166667	5962.007152	0.006049755	2021	July	Monsoon forests (Vietnam)	Monsoon
Waterfall	litter	Nematodes (F)	0.291388889	6407.113546	0.001579234	2021	July	Monsoon forests (Vietnam)	Monsoon
Waterfall	litter	Nematodes (H)	3.36925	1943.146922	0.005413258	2021	July	Monsoon forests (Vietnam)	Monsoon
Waterfall	litter	Nematodes (O)	4.906666667	3807.246775	0.030437864	2021	July	Monsoon forests (Vietnam)	Monsoon
Waterfall	litter	Nematodes (P)	4.094222222	9019.305214	0.033934711	2021	July	Monsoon forests (Vietnam)	Monsoon
Waterfall	soil	Nematodes (B)	0.614	76456.55417	0.054171413	2021	July	Monsoon forests (Vietnam)	Monsoon
Waterfall	soil	Nematodes (F)	0.286666667	49156.73228	0.014134876	2021	July	Monsoon forests (Vietnam)	Monsoon
Waterfall	soil	Nematodes (H)	4.948916667	49169.24413	0.098838978	2021	July	Monsoon forests (Vietnam)	Monsoon
Waterfall	soil	Nematodes (O)	5.851666667	68408.39781	0.536201609	2021	July	Monsoon forests (Vietnam)	Monsoon
Waterfall	soil	Nematodes (P)	6.908055556	76476.64205	0.441103798	2021	July	Monsoon forests (Vietnam)	Monsoon
BL10f	litter	Araneae	1656.500559	50	0.082825028	2018	August	Spruce and broadleaved forests (Russia)	Mixed broadleaved
BL10f	litter	Coleoptera	1733.414584	37.5	0.065003047	2018	August	Spruce and broadleaved forests (Russia)	Mixed broadleaved
BL10f	litter	Collembola	28.89314974	2997.630365	0.086610983	2018	August	Spruce and broadleaved forests (Russia)	Mixed broadleaved
BL10f	litter	Diptera	255.4324098	12.5	0.003192905	2018	August	Spruce and broadleaved forests (Russia)	Mixed broadleaved
BL10f	litter	Isopoda	4298.876081	20.83333333	0.089559918	2018	August	Spruce and broadleaved forests (Russia)	Mixed broadleaved
BL10f	litter	Lumbricina	153106.5863	16.66666667	2.551776439	2018	August	Spruce and broadleaved forests (Russia)	Mixed broadleaved
BL10f	litter	Mesostigmata	26.60761172	2008.884362	0.053451615	2018	August	Spruce and broadleaved forests (Russia)	Mixed broadleaved
BL10f	litter	Oribatida	8.294124757	11770.36471	0.097624873	2018	August	Spruce and broadleaved forests (Russia)	Mixed broadleaved
BL10f	litter	Other mites	13.9653984	456.8730017	0.006380413	2018	August	Spruce and broadleaved forests (Russia)	Mixed broadleaved
BL10f	litter	Protura	19.10727645	565.8829188	0.010812481	2018	August	Spruce and broadleaved forests (Russia)	Mixed broadleaved
BL10f	litter	Psocoptera	486.0298084	8.333333333	0.004050248	2018	August	Spruce and broadleaved forests (Russia)	Mixed broadleaved
BL10f	litter	Symphyla	104.8213722	56.58829188	0.005931662	2018	August	Spruce and broadleaved forests (Russia)	Mixed broadleaved
BL10f	litter	Thysanoptera	102.0136664	84.88243782	0.008659169	2018	August	Spruce and broadleaved forests (Russia)	Mixed broadleaved
BL10f	soil	Araneae	3333.098626	4.166666667	0.013887911	2018	August	Spruce and broadleaved forests (Russia)	Mixed broadleaved
BL10f	soil	Chilopoda	13943.10212	58.33333333	0.813347623	2018	August	Spruce and broadleaved forests (Russia)	Mixed broadleaved
BL10f	soil	Coleoptera	1140.887555	12.5	0.014261094	2018	August	Spruce and broadleaved forests (Russia)	Mixed broadleaved
BL10f	soil	Collembola	15.69114069	1289.903234	0.020240053	2018	August	Spruce and broadleaved forests (Russia)	Mixed broadleaved
BL10f	soil	Diplopoda	293.6244796	41.66666667	0.012234353	2018	August	Spruce and broadleaved forests (Russia)	Mixed broadleaved
BL10f	soil	Diplura	626.5201435	113.1765838	0.070907409	2018	August	Spruce and broadleaved forests (Russia)	Mixed broadleaved
BL10f	soil	Diptera	467.4875177	8.333333333	0.003895729	2018	August	Spruce and broadleaved forests (Russia)	Mixed broadleaved
BL10f	soil	Formicidae	2848.244943	12.5	0.035603062	2018	August	Spruce and broadleaved forests (Russia)	Mixed broadleaved
BL10f	soil	Isopoda	2879.988602	50	0.14399943	2018	August	Spruce and broadleaved forests (Russia)	Mixed broadleaved
BL10f	soil	Lumbricina	144014.8358	154.1666667	22.20228719	2018	August	Spruce and broadleaved forests (Russia)	Mixed broadleaved
BL10f	soil	Mesostigmata	18.01205752	1006.961775	0.018137453	2018	August	Spruce and broadleaved forests (Russia)	Mixed broadleaved
BL10f	soil	Oribatida	18.69744133	6196.417961	0.115857161	2018	August	Spruce and broadleaved forests (Russia)	Mixed broadleaved
BL10f	soil	Other mites	13.9653984	343.696418	0.004799857	2018	August	Spruce and broadleaved forests (Russia)	Mixed broadleaved
BL10f	soil	Symphyla	101.5231031	877.1185242	0.089047794	2018	August	Spruce and broadleaved forests (Russia)	Mixed broadleaved
BL10f	soil	Thysanoptera	109.421523	28.29414594	0.003095989	2018	August	Spruce and broadleaved forests (Russia)	Mixed broadleaved
BL11с	litter	Araneae	1123.857619	29.16666667	0.032779181	2018	August	Spruce and broadleaved forests (Russia)	Mixed broadleaved
BL11с	litter	Thysanoptera	101.7948586	56.58829188	0.005760397	2018	August	Spruce and broadleaved forests (Russia)	Mixed broadleaved
BL11с	soil	Protura	11.8458046	84.88243782	0.001005501	2018	August	Spruce and broadleaved forests (Russia)	Mixed broadleaved
BL11с	litter	Chilopoda	4527.400493	16.66666667	0.075456675	2018	August	Spruce and broadleaved forests (Russia)	Mixed broadleaved
BL11с	litter	Coleoptera	2826.213503	8.333333333	0.023551779	2018	August	Spruce and broadleaved forests (Russia)	Mixed broadleaved
BL11с	litter	Collembola	15.31192858	3056.640282	0.046803058	2018	August	Spruce and broadleaved forests (Russia)	Mixed broadleaved
BL11с	litter	Diplopoda	7002.369827	12.5	0.087529623	2018	August	Spruce and broadleaved forests (Russia)	Mixed broadleaved
BL11с	litter	Formicidae	1121.208336	75	0.084090625	2018	August	Spruce and broadleaved forests (Russia)	Mixed broadleaved
BL11с	litter	Isopoda	9124.968797	8.333333333	0.076041407	2018	August	Spruce and broadleaved forests (Russia)	Mixed broadleaved
BL11с	litter	Lumbricina	91783.72062	12.5	1.147296508	2018	August	Spruce and broadleaved forests (Russia)	Mixed broadleaved
BL11с	litter	Mesostigmata	20.81362881	4219.994412	0.087833397	2018	August	Spruce and broadleaved forests (Russia)	Mixed broadleaved
BL11с	litter	Oribatida	13.9653984	14717.12256	0.20553048	2018	August	Spruce and broadleaved forests (Russia)	Mixed broadleaved
BL11с	litter	Other mites	13.9653984	1645.227131	0.022976252	2018	August	Spruce and broadleaved forests (Russia)	Mixed broadleaved
BL11с	litter	Psocoptera	303.4117354	12.5	0.003792647	2018	August	Spruce and broadleaved forests (Russia)	Mixed broadleaved
BL11с	soil	Chilopoda	4527.400493	141.6666667	0.641381737	2018	August	Spruce and broadleaved forests (Russia)	Mixed broadleaved
BL11с	soil	Coleoptera	2826.213503	20.83333333	0.058879448	2018	August	Spruce and broadleaved forests (Russia)	Mixed broadleaved
BL11с	soil	Collembola	15.31192858	282.9414594	0.004332379	2018	August	Spruce and broadleaved forests (Russia)	Mixed broadleaved
BL11с	soil	Diplopoda	7002.369827	12.5	0.087529623	2018	August	Spruce and broadleaved forests (Russia)	Mixed broadleaved
BL11с	soil	Diptera	1518.037534	4.166666667	0.006325156	2018	August	Spruce and broadleaved forests (Russia)	Mixed broadleaved
BL11с	soil	Formicidae	1121.208336	29.16666667	0.03270191	2018	August	Spruce and broadleaved forests (Russia)	Mixed broadleaved
BL11с	soil	Isopoda	9124.968797	12.5	0.11406211	2018	August	Spruce and broadleaved forests (Russia)	Mixed broadleaved
BL11с	soil	Lumbricina	91783.72062	108.3333333	9.943236401	2018	August	Spruce and broadleaved forests (Russia)	Mixed broadleaved
BL11с	soil	Mesostigmata	20.81362881	909.5793368	0.018931647	2018	August	Spruce and broadleaved forests (Russia)	Mixed broadleaved
BL11с	soil	Oribatida	13.9653984	1924.001924	0.026869453	2018	August	Spruce and broadleaved forests (Russia)	Mixed broadleaved
BL11с	soil	Other mites	13.9653984	679.0595026	0.009483336	2018	August	Spruce and broadleaved forests (Russia)	Mixed broadleaved
BL12f	litter	Araneae	287.3967701	8.333333333	0.002394973	2018	August	Spruce and broadleaved forests (Russia)	Mixed broadleaved
BL12f	litter	Coleoptera	544.1732205	4.166666667	0.002267388	2018	August	Spruce and broadleaved forests (Russia)	Mixed broadleaved
BL12f	litter	Collembola	7.732881788	1843.286153	0.014253914	2018	August	Spruce and broadleaved forests (Russia)	Mixed broadleaved
BL12f	litter	Formicidae	313.4112314	12.5	0.00391764	2018	August	Spruce and broadleaved forests (Russia)	Mixed broadleaved
BL12f	litter	Mesostigmata	23.60783937	735.6477945	0.017367055	2018	August	Spruce and broadleaved forests (Russia)	Mixed broadleaved
BL12f	litter	Opiliones	23204.71484	4.166666667	0.096686312	2018	August	Spruce and broadleaved forests (Russia)	Mixed broadleaved
BL12f	litter	Oribatida	5.748744778	5658.829188	0.032531165	2018	August	Spruce and broadleaved forests (Russia)	Mixed broadleaved
BL12f	litter	Other mites	13.9653984	56.58829188	0.000790278	2018	August	Spruce and broadleaved forests (Russia)	Mixed broadleaved
BL12f	litter	Thysanoptera	268.852255	84.88243782	0.022820835	2018	August	Spruce and broadleaved forests (Russia)	Mixed broadleaved
BL12f	soil	Araneae	1136.602521	16.66666667	0.018943375	2018	August	Spruce and broadleaved forests (Russia)	Mixed broadleaved
BL12f	soil	Chilopoda	6417.273444	66.66666667	0.42781823	2018	August	Spruce and broadleaved forests (Russia)	Mixed broadleaved
BL12f	soil	Coleoptera	3577.103591	100	0.357710359	2018	August	Spruce and broadleaved forests (Russia)	Mixed broadleaved
BL12f	soil	Collembola	6.534532227	1443.001443	0.009429339	2018	August	Spruce and broadleaved forests (Russia)	Mixed broadleaved
BL12f	soil	Diplopoda	25286.60918	4.166666667	0.105360872	2018	August	Spruce and broadleaved forests (Russia)	Mixed broadleaved
BL12f	soil	Diptera	1768.00874	8.333333333	0.014733406	2018	August	Spruce and broadleaved forests (Russia)	Mixed broadleaved
BL12f	soil	Isopoda	3565.749346	4.166666667	0.014857289	2018	August	Spruce and broadleaved forests (Russia)	Mixed broadleaved
BL12f	soil	Lumbricina	44073.21904	150	6.610982856	2018	August	Spruce and broadleaved forests (Russia)	Mixed broadleaved
BL12f	soil	Mesostigmata	16.14098164	2526.512322	0.040780389	2018	August	Spruce and broadleaved forests (Russia)	Mixed broadleaved
BL12f	soil	Oribatida	11.8417317	3848.003848	0.045567029	2018	August	Spruce and broadleaved forests (Russia)	Mixed broadleaved
BL12f	soil	Other mites	13.9653984	339.5297513	0.004741668	2018	August	Spruce and broadleaved forests (Russia)	Mixed broadleaved
BL12f	soil	Protura	18.57940254	28.29414594	0.000525688	2018	August	Spruce and broadleaved forests (Russia)	Mixed broadleaved
BL9c	litter	Araneae	1522.120698	41.66666667	0.063421696	2018	August	Spruce and broadleaved forests (Russia)	Mixed broadleaved
BL9c	litter	Chilopoda	1089.341903	37.5	0.040850321	2018	August	Spruce and broadleaved forests (Russia)	Mixed broadleaved
BL9c	litter	Coleoptera	1038.21095	41.66666667	0.04325879	2018	August	Spruce and broadleaved forests (Russia)	Mixed broadleaved
BL9c	litter	Collembola	11.08672665	3485.219138	0.038639672	2018	August	Spruce and broadleaved forests (Russia)	Mixed broadleaved
BL9c	litter	Diplopoda	13085.17907	4.166666667	0.054521579	2018	August	Spruce and broadleaved forests (Russia)	Mixed broadleaved
BL9c	litter	Formicidae	1217.566074	33.33333333	0.040585536	2018	August	Spruce and broadleaved forests (Russia)	Mixed broadleaved
BL9c	litter	Isopoda	4471.694841	95.83333333	0.428537422	2018	August	Spruce and broadleaved forests (Russia)	Mixed broadleaved
BL9c	litter	Lumbricina	41276.0159	12.5	0.515950199	2018	August	Spruce and broadleaved forests (Russia)	Mixed broadleaved
BL9c	litter	Mesostigmata	22.02916535	3253.826783	0.071679088	2018	August	Spruce and broadleaved forests (Russia)	Mixed broadleaved
BL9c	litter	Oribatida	12.95695787	24502.73039	0.317480845	2018	August	Spruce and broadleaved forests (Russia)	Mixed broadleaved
BL9c	litter	Other mites	13.9653984	565.8829188	0.00790278	2018	August	Spruce and broadleaved forests (Russia)	Mixed broadleaved
BL9c	litter	Psocoptera	120.7936624	20.83333333	0.002516535	2018	August	Spruce and broadleaved forests (Russia)	Mixed broadleaved
BL9c	soil	Araneae	1801.195087	8.333333333	0.015009959	2018	August	Spruce and broadleaved forests (Russia)	Mixed broadleaved
BL9c	soil	Chilopoda	6992.48595	108.3333333	0.757519311	2018	August	Spruce and broadleaved forests (Russia)	Mixed broadleaved
BL9c	soil	Coleoptera	4891.555747	58.33333333	0.285340752	2018	August	Spruce and broadleaved forests (Russia)	Mixed broadleaved
BL9c	soil	Collembola	4.278972502	1810.82534	0.007748472	2018	August	Spruce and broadleaved forests (Russia)	Mixed broadleaved
BL9c	soil	Diplopoda	6003.93893	25	0.150098473	2018	August	Spruce and broadleaved forests (Russia)	Mixed broadleaved
BL9c	soil	Diplura	833.8899142	254.6473135	0.212347826	2018	August	Spruce and broadleaved forests (Russia)	Mixed broadleaved
BL9c	soil	Diptera	1385.369939	66.66666667	0.092357996	2018	August	Spruce and broadleaved forests (Russia)	Mixed broadleaved
BL9c	soil	Formicidae	1517.791625	16.66666667	0.025296527	2018	August	Spruce and broadleaved forests (Russia)	Mixed broadleaved
BL9c	soil	Isopoda	4056.388975	87.5	0.354934035	2018	August	Spruce and broadleaved forests (Russia)	Mixed broadleaved
BL9c	soil	Lumbricina	63843.74758	212.5	13.56679636	2018	August	Spruce and broadleaved forests (Russia)	Mixed broadleaved
BL9c	soil	Mesostigmata	51.48082593	1839.119486	0.09467939	2018	August	Spruce and broadleaved forests (Russia)	Mixed broadleaved
BL9c	soil	Oribatida	8.691362677	14316.83785	0.12443283	2018	August	Spruce and broadleaved forests (Russia)	Mixed broadleaved
BL9c	soil	Other mites	13.9653984	2574.767281	0.035957651	2018	August	Spruce and broadleaved forests (Russia)	Mixed broadleaved
BL9c	soil	Protura	17.68476191	169.7648756	0.003002251	2018	August	Spruce and broadleaved forests (Russia)	Mixed broadleaved
BL9c	soil	Thysanoptera	140.2980021	84.88243782	0.011908836	2018	August	Spruce and broadleaved forests (Russia)	Mixed broadleaved
ST21c	litter	Araneae	389.5952259	116.6666667	0.045452776	2018	August	Spruce and broadleaved forests (Russia)	Southern taiga
ST21c	litter	Coleoptera	1555.449048	29.16666667	0.045367264	2018	August	Spruce and broadleaved forests (Russia)	Southern taiga
ST21c	litter	Collembola	20.73510935	5619.780084	0.116526755	2018	August	Spruce and broadleaved forests (Russia)	Southern taiga
ST21c	litter	Formicidae	100.7256747	12.5	0.001259071	2018	August	Spruce and broadleaved forests (Russia)	Southern taiga
ST21c	litter	Hemiptera	228.2453972	4.166666667	0.000951022	2018	August	Spruce and broadleaved forests (Russia)	Southern taiga
ST21c	litter	Mesostigmata	26.70146508	5925.976502	0.158232255	2018	August	Spruce and broadleaved forests (Russia)	Southern taiga
ST21c	litter	Oribatida	11.9311818	46939.98812	0.560049532	2018	August	Spruce and broadleaved forests (Russia)	Southern taiga
ST21c	litter	Other mites	13.9653984	3027.473616	0.042279875	2018	August	Spruce and broadleaved forests (Russia)	Southern taiga
ST21c	litter	Thysanoptera	188.5850558	84.88243782	0.016007559	2018	August	Spruce and broadleaved forests (Russia)	Southern taiga
ST21c	soil	Araneae	418.0703374	16.66666667	0.006967839	2018	August	Spruce and broadleaved forests (Russia)	Southern taiga
ST21c	soil	Chilopoda	3598.134405	4.166666667	0.014992227	2018	August	Spruce and broadleaved forests (Russia)	Southern taiga
ST21c	soil	Coleoptera	1418.071839	20.83333333	0.029543163	2018	August	Spruce and broadleaved forests (Russia)	Southern taiga
ST21c	soil	Collembola	8.269721567	2886.002886	0.02386644	2018	August	Spruce and broadleaved forests (Russia)	Southern taiga
ST21c	soil	Formicidae	1110.924785	16.66666667	0.018515413	2018	August	Spruce and broadleaved forests (Russia)	Southern taiga
ST21c	soil	Lumbricina	29176.37543	16.66666667	0.486272924	2018	August	Spruce and broadleaved forests (Russia)	Southern taiga
ST21c	soil	Mesostigmata	9.182920605	2833.581261	0.026020552	2018	August	Spruce and broadleaved forests (Russia)	Southern taiga
ST21c	soil	Oribatida	13.74412186	36782.38972	0.505541647	2018	August	Spruce and broadleaved forests (Russia)	Southern taiga
ST21c	soil	Other mites	13.9653984	3649.944826	0.050972934	2018	August	Spruce and broadleaved forests (Russia)	Southern taiga
ST21c	soil	Thysanoptera	162.5837304	84.88243782	0.013800503	2018	August	Spruce and broadleaved forests (Russia)	Southern taiga
ST22f	litter	Araneae	589.3345701	50	0.029466729	2018	August	Spruce and broadleaved forests (Russia)	Southern taiga
ST22f	litter	Chilopoda	2466.715536	8.333333333	0.020555963	2018	August	Spruce and broadleaved forests (Russia)	Southern taiga
ST22f	litter	Coleoptera	3650.363281	41.66666667	0.15209847	2018	August	Spruce and broadleaved forests (Russia)	Southern taiga
ST22f	litter	Collembola	33.33490885	4880.838143	0.162702295	2018	August	Spruce and broadleaved forests (Russia)	Southern taiga
ST22f	litter	Diplopoda	789.501987	4.166666667	0.003289592	2018	August	Spruce and broadleaved forests (Russia)	Southern taiga
ST22f	litter	Hemiptera	165.6787732	4.166666667	0.000690328	2018	August	Spruce and broadleaved forests (Russia)	Southern taiga
ST22f	litter	Lumbricina	48221.46154	12.5	0.602768269	2018	August	Spruce and broadleaved forests (Russia)	Southern taiga
ST22f	litter	Mesostigmata	16.5734012	2798.698823	0.046383958	2018	August	Spruce and broadleaved forests (Russia)	Southern taiga
ST22f	litter	Oribatida	17.23180039	16778.42854	0.289122532	2018	August	Spruce and broadleaved forests (Russia)	Southern taiga
ST22f	litter	Other mites	13.9653984	622.4712107	0.008693058	2018	August	Spruce and broadleaved forests (Russia)	Southern taiga
ST22f	soil	Araneae	6158.214358	25	0.153955359	2018	August	Spruce and broadleaved forests (Russia)	Southern taiga
ST22f	soil	Chilopoda	3588.420468	8.333333333	0.029903504	2018	August	Spruce and broadleaved forests (Russia)	Southern taiga
ST22f	soil	Coleoptera	1632.088337	33.33333333	0.054402945	2018	August	Spruce and broadleaved forests (Russia)	Southern taiga
ST22f	soil	Collembola	16.50210541	2720.404677	0.044892405	2018	August	Spruce and broadleaved forests (Russia)	Southern taiga
ST22f	soil	Diptera	4937.822872	4.166666667	0.020574262	2018	August	Spruce and broadleaved forests (Russia)	Southern taiga
ST22f	soil	Lumbricina	299506.7074	12.5	3.743833843	2018	August	Spruce and broadleaved forests (Russia)	Southern taiga
ST22f	soil	Mesostigmata	25.08878278	1394.746484	0.034992492	2018	August	Spruce and broadleaved forests (Russia)	Southern taiga
ST22f	soil	Opiliones	95936.75312	4.166666667	0.399736471	2018	August	Spruce and broadleaved forests (Russia)	Southern taiga
ST22f	soil	Oribatida	37.6047566	9393.656452	0.353246164	2018	August	Spruce and broadleaved forests (Russia)	Southern taiga
ST22f	soil	Other mites	13.9653984	6734.006734	0.094043087	2018	August	Spruce and broadleaved forests (Russia)	Southern taiga
ST23c	litter	Araneae	535.8511153	279.1666667	0.14959177	2018	August	Spruce and broadleaved forests (Russia)	Southern taiga
ST23c	litter	Chilopoda	2936.725191	16.66666667	0.04894542	2018	August	Spruce and broadleaved forests (Russia)	Southern taiga
ST23c	litter	Coleoptera	2390.800932	87.5	0.209195082	2018	August	Spruce and broadleaved forests (Russia)	Southern taiga
ST23c	litter	Collembola	13.64568966	7931.566718	0.108231698	2018	August	Spruce and broadleaved forests (Russia)	Southern taiga
ST23c	litter	Diptera	731.169122	16.66666667	0.012186152	2018	August	Spruce and broadleaved forests (Russia)	Southern taiga
ST23c	litter	Formicidae	1491.67588	8.333333333	0.012430632	2018	August	Spruce and broadleaved forests (Russia)	Southern taiga
ST23c	litter	Hemiptera	587.2129048	33.33333333	0.019573763	2018	August	Spruce and broadleaved forests (Russia)	Southern taiga
ST23c	litter	Lumbricina	27036.17003	66.66666667	1.802411335	2018	August	Spruce and broadleaved forests (Russia)	Southern taiga
ST23c	litter	Mesostigmata	10.10423273	4649.445788	0.046979082	2018	August	Spruce and broadleaved forests (Russia)	Southern taiga
ST23c	litter	Opiliones	44778.95064	4.166666667	0.186578961	2018	August	Spruce and broadleaved forests (Russia)	Southern taiga
ST23c	litter	Oribatida	4.981918839	86718.26316	0.432023349	2018	August	Spruce and broadleaved forests (Russia)	Southern taiga
ST23c	litter	Other mites	13.9653984	1273.236567	0.017781256	2018	August	Spruce and broadleaved forests (Russia)	Southern taiga
ST23c	soil	Araneae	425.9815125	45.83333333	0.019524153	2018	August	Spruce and broadleaved forests (Russia)	Southern taiga
ST23c	soil	Chilopoda	3874.973354	8.333333333	0.032291445	2018	August	Spruce and broadleaved forests (Russia)	Southern taiga
ST23c	soil	Coleoptera	7721.201435	62.5	0.48257509	2018	August	Spruce and broadleaved forests (Russia)	Southern taiga
ST23c	soil	Collembola	8.06997458	1582.050547	0.012767108	2018	August	Spruce and broadleaved forests (Russia)	Southern taiga
ST23c	soil	Diptera	1197.211975	4.166666667	0.004988383	2018	August	Spruce and broadleaved forests (Russia)	Southern taiga
ST23c	soil	Hemiptera	1945.763867	20.83333333	0.040536747	2018	August	Spruce and broadleaved forests (Russia)	Southern taiga
ST23c	soil	Mesostigmata	18.60767915	2861.875407	0.053252859	2018	August	Spruce and broadleaved forests (Russia)	Southern taiga
ST23c	soil	Oribatida	13.22452224	11261.07008	0.148922272	2018	August	Spruce and broadleaved forests (Russia)	Southern taiga
ST23c	soil	Other mites	13.9653984	2013.051028	0.02811306	2018	August	Spruce and broadleaved forests (Russia)	Southern taiga
ST24f	litter	Araneae	752.2742086	66.66666667	0.050151614	2018	August	Spruce and broadleaved forests (Russia)	Southern taiga
ST24f	litter	Chilopoda	366.8325638	4.166666667	0.001528469	2018	August	Spruce and broadleaved forests (Russia)	Southern taiga
ST24f	litter	Coleoptera	4575.12625	33.33333333	0.152504208	2018	August	Spruce and broadleaved forests (Russia)	Southern taiga
ST24f	litter	Collembola	24.28015858	32926.92506	0.799470962	2018	August	Spruce and broadleaved forests (Russia)	Southern taiga
ST24f	litter	Diplopoda	2682.828224	29.16666667	0.078249157	2018	August	Spruce and broadleaved forests (Russia)	Southern taiga
ST24f	litter	Diptera	1435.903426	4.166666667	0.005982931	2018	August	Spruce and broadleaved forests (Russia)	Southern taiga
ST24f	litter	Formicidae	749.9183529	4.166666667	0.00312466	2018	August	Spruce and broadleaved forests (Russia)	Southern taiga
ST24f	litter	Isopoda	20859.18229	8.333333333	0.173826519	2018	August	Spruce and broadleaved forests (Russia)	Southern taiga
ST24f	litter	Lumbricina	49683.74465	75	3.726280848	2018	August	Spruce and broadleaved forests (Russia)	Southern taiga
ST24f	litter	Mesostigmata	15.72618969	2704.610531	0.042533218	2018	August	Spruce and broadleaved forests (Russia)	Southern taiga
ST24f	litter	Oribatida	22.81623697	26511.61475	0.604895285	2018	August	Spruce and broadleaved forests (Russia)	Southern taiga
ST24f	litter	Other mites	13.9653984	424.4121891	0.005927085	2018	August	Spruce and broadleaved forests (Russia)	Southern taiga
ST24f	soil	Araneae	2679.828407	16.66666667	0.044663807	2018	August	Spruce and broadleaved forests (Russia)	Southern taiga
ST24f	soil	Coleoptera	3698.54227	25	0.092463557	2018	August	Spruce and broadleaved forests (Russia)	Southern taiga
ST24f	soil	Collembola	15.31192858	2037.178508	0.031193132	2018	August	Spruce and broadleaved forests (Russia)	Southern taiga
ST24f	soil	Diplopoda	874.9069234	4.166666667	0.003645446	2018	August	Spruce and broadleaved forests (Russia)	Southern taiga
ST24f	soil	Diptera	1483.931804	20.83333333	0.030915246	2018	August	Spruce and broadleaved forests (Russia)	Southern taiga
ST24f	soil	Formicidae	740.6164548	4.166666667	0.003085902	2018	August	Spruce and broadleaved forests (Russia)	Southern taiga
ST24f	soil	Isopoda	23742.90144	4.166666667	0.098928756	2018	August	Spruce and broadleaved forests (Russia)	Southern taiga
ST24f	soil	Lumbricina	109682.0631	20.83333333	2.285042981	2018	August	Spruce and broadleaved forests (Russia)	Southern taiga
ST24f	soil	Mesostigmata	11.52765061	267.1473135	0.003079581	2018	August	Spruce and broadleaved forests (Russia)	Southern taiga
ST24f	soil	Oribatida	7.750675739	6253.006253	0.048465024	2018	August	Spruce and broadleaved forests (Russia)	Southern taiga
ST24f	soil	Other mites	13.9653984	622.4712107	0.008693058	2018	August	Spruce and broadleaved forests (Russia)	Southern taiga
BL10f	litter	Nematodes (B)	1.596	120936.1981	0.113548314	2018	August	Spruce and broadleaved forests (Russia)	Mixed broadleaved
BL10f	litter	Nematodes (F)	0.4	8381.716699	0.003496373	2018	August	Spruce and broadleaved forests (Russia)	Mixed broadleaved
BL10f	litter	Nematodes (H)	0.09	2394.7762	0.00021553	2018	August	Spruce and broadleaved forests (Russia)	Mixed broadleaved
BL10f	litter	Nematodes (O)	10.91333333	9579.104799	0.102604186	2018	August	Spruce and broadleaved forests (Russia)	Mixed broadleaved
BL10f	litter	Nematodes (P)	7.29	105370.1528	1.003471097	2018	August	Spruce and broadleaved forests (Russia)	Mixed broadleaved
BL10f	soil	Nematodes (B)	0.989166667	102461.2723	0.137880937	2018	August	Spruce and broadleaved forests (Russia)	Mixed broadleaved
BL10f	soil	Nematodes (F)	0.376666667	38057.044	0.012428419	2018	August	Spruce and broadleaved forests (Russia)	Mixed broadleaved
BL10f	soil	Nematodes (H)	0.315666667	50565.30322	0.005588797	2018	August	Spruce and broadleaved forests (Russia)	Mixed broadleaved
BL10f	soil	Nematodes (O)	10.59	16500.25684	0.17473772	2018	August	Spruce and broadleaved forests (Russia)	Mixed broadleaved
BL10f	soil	Nematodes (P)	6.391666667	55887.96672	0.350473439	2018	August	Spruce and broadleaved forests (Russia)	Mixed broadleaved
BL11с	litter	Nematodes (B)	1.029166667	33473.71119	0.055337052	2018	August	Spruce and broadleaved forests (Russia)	Mixed broadleaved
BL11с	litter	Nematodes (F)	0.3375	5007.878052	0.001452285	2018	August	Spruce and broadleaved forests (Russia)	Mixed broadleaved
BL11с	litter	Nematodes (O)	6.12	5271.450581	0.039330293	2018	August	Spruce and broadleaved forests (Russia)	Mixed broadleaved
BL11с	litter	Nematodes (P)	6.184	13178.62645	0.086536133	2018	August	Spruce and broadleaved forests (Russia)	Mixed broadleaved
BL11с	soil	Nematodes (B)	1.053666667	50769.70825	0.05504938	2018	August	Spruce and broadleaved forests (Russia)	Mixed broadleaved
BL11с	soil	Nematodes (F)	0.356	33429.35015	0.01229199	2018	August	Spruce and broadleaved forests (Russia)	Mixed broadleaved
BL11с	soil	Nematodes (H)	0.54	4469.164459	0.002413349	2018	August	Spruce and broadleaved forests (Russia)	Mixed broadleaved
BL11с	soil	Nematodes (O)	10.59	13407.49338	0.141985355	2018	August	Spruce and broadleaved forests (Russia)	Mixed broadleaved
BL11с	soil	Nematodes (P)	6.545	15731.45889	0.078850362	2018	August	Spruce and broadleaved forests (Russia)	Mixed broadleaved
BL12f	litter	Nematodes (B)	1.098571429	12619.23986	0.011020603	2018	August	Spruce and broadleaved forests (Russia)	Mixed broadleaved
BL12f	litter	Nematodes (F)	0.283333333	1973.625191	0.000514339	2018	August	Spruce and broadleaved forests (Russia)	Mixed broadleaved
BL12f	litter	Nematodes (H)	0.05	299.0341198	1.49517059896534e-05	2018	August	Spruce and broadleaved forests (Russia)	Mixed broadleaved
BL12f	litter	Nematodes (O)	1.65	3588.409438	0.005920876	2018	August	Spruce and broadleaved forests (Russia)	Mixed broadleaved
BL12f	litter	Nematodes (P)	7.1	2751.113902	0.024982507	2018	August	Spruce and broadleaved forests (Russia)	Mixed broadleaved
BL12f	soil	Nematodes (B)	1.161555556	26324.50704	0.054449288	2018	August	Spruce and broadleaved forests (Russia)	Mixed broadleaved
BL12f	soil	Nematodes (F)	0.2825	10207.46191	0.002530376	2018	August	Spruce and broadleaved forests (Russia)	Mixed broadleaved
BL12f	soil	Nematodes (H)	0.455	28473.44639	0.001641252	2018	August	Spruce and broadleaved forests (Russia)	Mixed broadleaved
BL12f	soil	Nematodes (O)	6.12	7252.670307	0.074404339	2018	August	Spruce and broadleaved forests (Russia)	Mixed broadleaved
BL12f	soil	Nematodes (P)	7.1	9132.992238	0.035924894	2018	August	Spruce and broadleaved forests (Russia)	Mixed broadleaved
BL9c	litter	Nematodes (B)	1.034	37484.35661	0.034181183	2018	August	Spruce and broadleaved forests (Russia)	Mixed broadleaved
BL9c	litter	Nematodes (F)	0.303333333	3575.097596	0.001222033	2018	August	Spruce and broadleaved forests (Russia)	Mixed broadleaved
BL9c	litter	Nematodes (O)	10.91333333	12458.67344	0.120584792	2018	August	Spruce and broadleaved forests (Russia)	Mixed broadleaved
BL9c	litter	Nematodes (P)	6.184	13650.37264	0.108639632	2018	August	Spruce and broadleaved forests (Russia)	Mixed broadleaved
BL9c	soil	Nematodes (B)	1.292222222	69068.21713	0.166879438	2018	August	Spruce and broadleaved forests (Russia)	Mixed broadleaved
BL9c	soil	Nematodes (F)	0.3375	34002.81459	0.012655423	2018	August	Spruce and broadleaved forests (Russia)	Mixed broadleaved
BL9c	soil	Nematodes (H)	0.86	7438.115691	0.006396779	2018	August	Spruce and broadleaved forests (Russia)	Mixed broadleaved
BL9c	soil	Nematodes (O)	10.59	21251.75912	0.225056129	2018	August	Spruce and broadleaved forests (Russia)	Mixed broadleaved
BL9c	soil	Nematodes (P)	6.391666667	53129.39779	0.327829636	2018	August	Spruce and broadleaved forests (Russia)	Mixed broadleaved
ST21c	litter	Nematodes (B)	0.4928	12754.29166	0.010633762	2018	August	Spruce and broadleaved forests (Russia)	Southern taiga
ST21c	litter	Nematodes (F)	0.29	17908.7206	0.005660051	2018	August	Spruce and broadleaved forests (Russia)	Southern taiga
ST21c	litter	Nematodes (H)	0.1	349.4175698	3.4941756979997e-05	2018	August	Spruce and broadleaved forests (Russia)	Southern taiga
ST21c	litter	Nematodes (O)	6.12	8299.064765	0.066019451	2018	August	Spruce and broadleaved forests (Russia)	Southern taiga
ST21c	litter	Nematodes (P)	8.28	12493.17632	0.074508606	2018	August	Spruce and broadleaved forests (Russia)	Southern taiga
ST21c	soil	Nematodes (B)	1.397142857	139509.3009	0.359997664	2018	August	Spruce and broadleaved forests (Russia)	Southern taiga
ST21c	soil	Nematodes (F)	0.29	286947.9211	0.079635296	2018	August	Spruce and broadleaved forests (Russia)	Southern taiga
ST21c	soil	Nematodes (H)	0.083333333	17303.47918	0.001369787	2018	August	Spruce and broadleaved forests (Russia)	Southern taiga
ST21c	soil	Nematodes (O)	10.59	20547.88153	0.217602065	2018	August	Spruce and broadleaved forests (Russia)	Southern taiga
ST21c	soil	Nematodes (P)	5.006666667	96973.02319	0.311358588	2018	August	Spruce and broadleaved forests (Russia)	Southern taiga
ST22f	litter	Nematodes (B)	1.471428571	75938.5979	0.39847269	2018	August	Spruce and broadleaved forests (Russia)	Southern taiga
ST22f	litter	Nematodes (F)	0.3375	742.8775074	0.000238536	2018	August	Spruce and broadleaved forests (Russia)	Southern taiga
ST22f	litter	Nematodes (H)	46.055	371.4387537	0.007613636	2018	August	Spruce and broadleaved forests (Russia)	Southern taiga
ST22f	litter	Nematodes (O)	6.12	206.346609	0.001816285	2018	August	Spruce and broadleaved forests (Russia)	Southern taiga
ST22f	litter	Nematodes (P)	7.29	1650.859541	0.006791299	2018	August	Spruce and broadleaved forests (Russia)	Southern taiga
ST22f	soil	Nematodes (B)	1.808	201845.5458	0.307208921	2018	August	Spruce and broadleaved forests (Russia)	Southern taiga
ST22f	soil	Nematodes (F)	0.3375	193771.724	0.056153431	2018	August	Spruce and broadleaved forests (Russia)	Southern taiga
ST22f	soil	Nematodes (H)	23.0775	270473.0314	0.756799689	2018	August	Spruce and broadleaved forests (Russia)	Southern taiga
ST22f	soil	Nematodes (O)	10.59	28258.37641	0.299256206	2018	August	Spruce and broadleaved forests (Russia)	Southern taiga
ST22f	soil	Nematodes (P)	5.15	72664.39649	0.275398063	2018	August	Spruce and broadleaved forests (Russia)	Southern taiga
ST23c	litter	Nematodes (B)	0.863333333	266195.1316	0.25883974	2018	August	Spruce and broadleaved forests (Russia)	Southern taiga
ST23c	litter	Nematodes (F)	0.29	357261.8871	0.121013708	2018	August	Spruce and broadleaved forests (Russia)	Southern taiga
ST23c	litter	Nematodes (H)	0.1	14010.27008	0.001401027	2018	August	Spruce and broadleaved forests (Russia)	Southern taiga
ST23c	litter	Nematodes (O)	10.91333333	143605.2684	0.852279755	2018	August	Spruce and broadleaved forests (Russia)	Southern taiga
ST23c	litter	Nematodes (P)	7.1	423810.67	1.548625204	2018	August	Spruce and broadleaved forests (Russia)	Southern taiga
ST23c	soil	Nematodes (B)	1.656	282408.8485	0.449310544	2018	August	Spruce and broadleaved forests (Russia)	Southern taiga
ST23c	soil	Nematodes (F)	0.3375	393631.5115	0.098514265	2018	August	Spruce and broadleaved forests (Russia)	Southern taiga
ST23c	soil	Nematodes (H)	0.05	967.1535908	4.83576795406068e-05	2018	August	Spruce and broadleaved forests (Russia)	Southern taiga
ST23c	soil	Nematodes (O)	6.12	34817.52927	0.29954681	2018	August	Spruce and broadleaved forests (Russia)	Southern taiga
ST23c	soil	Nematodes (P)	8.28	244689.8585	0.739379249	2018	August	Spruce and broadleaved forests (Russia)	Southern taiga
ST24f	litter	Nematodes (B)	1.352428571	222041.45	0.322976928	2018	August	Spruce and broadleaved forests (Russia)	Southern taiga
ST24f	litter	Nematodes (F)	0.29	280145.7546	0.104899021	2018	August	Spruce and broadleaved forests (Russia)	Southern taiga
ST24f	litter	Nematodes (H)	0.05	4150.307476	0.000207515	2018	August	Spruce and broadleaved forests (Russia)	Southern taiga
ST24f	litter	Nematodes (O)	6.12	31127.30607	0.088463804	2018	August	Spruce and broadleaved forests (Russia)	Southern taiga
ST24f	litter	Nematodes (P)	5.42	327874.2906	1.337540342	2018	August	Spruce and broadleaved forests (Russia)	Southern taiga
ST24f	soil	Nematodes (B)	1.099625	226053.0996	0.388764018	2018	August	Spruce and broadleaved forests (Russia)	Southern taiga
ST24f	soil	Nematodes (F)	0.29	265480.9658	0.092445204	2018	August	Spruce and broadleaved forests (Russia)	Southern taiga
ST24f	soil	Nematodes (H)	0.075	7885.573242	0.000525705	2018	August	Spruce and broadleaved forests (Russia)	Southern taiga
ST24f	soil	Nematodes (O)	6.12	22342.45752	0.130861088	2018	August	Spruce and broadleaved forests (Russia)	Southern taiga
ST24f	soil	Nematodes (P)	5.42	170854.0869	0.512825113	2018	August	Spruce and broadleaved forests (Russia)	Southern taiga
HEW21	litter	Araneae	2387.096428	57.74	0.137830948	2014	October	Beech forests (Germany)	Beech
HEW21	soil	Araneae	2387.096428	86.61	0.206746422	2014	October	Beech forests (Germany)	Beech
HEW21	soil	Chilopoda	8875.867286	28.87	0.256246289	2014	October	Beech forests (Germany)	Beech
HEW21	litter	Chilopoda	8875.867286	28.87	0.256246289	2014	October	Beech forests (Germany)	Beech
HEW21	soil	Diplura	2154.331535	28.87	0.062195551	2014	October	Beech forests (Germany)	Beech
HEW21	litter	Diptera	1518.037534	577.4	0.876514872	2014	October	Beech forests (Germany)	Beech
HEW21	soil	Diptera	1518.037534	230.96	0.350605949	2014	October	Beech forests (Germany)	Beech
HEW21	litter	Isopoda	2187.764722	173.22	0.378964605	2014	October	Beech forests (Germany)	Beech
HEW21	soil	Isopoda	2187.764722	115.48	0.25264307	2014	October	Beech forests (Germany)	Beech
HEW21	litter	Lumbricina	152805.5556	18	2.7505	2014	October	Beech forests (Germany)	Beech
HEW21	soil	Lumbricina	152805.5556	6	0.916833333	2014	October	Beech forests (Germany)	Beech
HEW21	litter	Mesostigmata	34.97745793	1527	0.053410578	2014	October	Beech forests (Germany)	Beech
HEW21	litter	Oribatida	58.15854919	19342	1.124902658	2014	October	Beech forests (Germany)	Beech
HEW21	soil	Oribatida	58.15854919	5599	0.325629717	2014	October	Beech forests (Germany)	Beech
HEW21	litter	Other mites	13.9654	38684	0.540237534	2014	October	Beech forests (Germany)	Beech
HEW21	soil	Other mites	13.9654	2036	0.028433554	2014	October	Beech forests (Germany)	Beech
HEW21	soil	Other mites	13.9654	2036	0.028433554	2014	October	Beech forests (Germany)	Beech
HEW21	litter	Other mites	13.9654	40211	0.561562699	2014	October	Beech forests (Germany)	Beech
HEW21	litter	Pseudoscorpiones	316.54	28.87	0.00913851	2014	October	Beech forests (Germany)	Beech
HEW22	soil	Araneae	4759.63042	57.74	0.27482106	2014	October	Beech forests (Germany)	Beech
HEW22	litter	Araneae	4759.63042	115.48	0.549642121	2014	October	Beech forests (Germany)	Beech
HEW22	litter	Chilopoda	9152.064176	28.87	0.264220093	2014	October	Beech forests (Germany)	Beech
HEW22	soil	Chilopoda	9152.064176	57.74	0.528440186	2014	October	Beech forests (Germany)	Beech
HEW22	litter	Coleoptera	15089.65596	288.7	4.356383676	2014	October	Beech forests (Germany)	Beech
HEW22	litter	Coleoptera	15089.65596	28.87	0.435638368	2014	October	Beech forests (Germany)	Beech
HEW22	soil	Coleoptera	15089.65596	144.35	2.178191838	2014	October	Beech forests (Germany)	Beech
HEW22	litter	Diplopoda	62003.13271	86.61	5.370091324	2014	October	Beech forests (Germany)	Beech
HEW22	soil	Diplopoda	62003.13271	57.74	3.580060883	2014	October	Beech forests (Germany)	Beech
HEW22	soil	Diplura	2242.368155	28.87	0.064737169	2014	October	Beech forests (Germany)	Beech
HEW22	litter	Diplura	2242.368155	57.74	0.129474337	2014	October	Beech forests (Germany)	Beech
HEW22	soil	Diptera	1518.037534	548.53	0.832689129	2014	October	Beech forests (Germany)	Beech
HEW22	litter	Diptera	1518.037534	433.05	0.657386154	2014	October	Beech forests (Germany)	Beech
HEW22	litter	Lumbricina	1545666.667	7	10.81966667	2014	October	Beech forests (Germany)	Beech
HEW22	soil	Lumbricina	1545666.667	5	7.728333333	2014	October	Beech forests (Germany)	Beech
HEW22	soil	Mesostigmata	30.86613894	509	0.015710865	2014	October	Beech forests (Germany)	Beech
HEW22	litter	Mesostigmata	30.86613894	2545	0.078554324	2014	October	Beech forests (Germany)	Beech
HEW22	soil	Oribatida	28.54278569	2036	0.058113112	2014	October	Beech forests (Germany)	Beech
HEW22	litter	Oribatida	28.54278569	18324	0.523018005	2014	October	Beech forests (Germany)	Beech
HEW22	soil	Other mites	13.9654	509	0.007108389	2014	October	Beech forests (Germany)	Beech
HEW22	litter	Other mites	13.9654	5599	0.078192275	2014	October	Beech forests (Germany)	Beech
HEW22	litter	Other mites	13.9654	8144	0.113734218	2014	October	Beech forests (Germany)	Beech
HEW22	litter	Pseudoscorpiones	316.54	28.87	0.00913851	2014	October	Beech forests (Germany)	Beech
HEW47	litter	Araneae	2306.363955	259.83	0.599262546	2014	October	Beech forests (Germany)	Beech
HEW47	soil	Araneae	2306.363955	28.87	0.066584727	2014	October	Beech forests (Germany)	Beech
HEW47	litter	Chilopoda	7314.493133	86.61	0.63350825	2014	October	Beech forests (Germany)	Beech
HEW47	soil	Chilopoda	7314.493133	28.87	0.211169417	2014	October	Beech forests (Germany)	Beech
HEW47	soil	Coleoptera	46847.08273	28.87	1.352475278	2014	October	Beech forests (Germany)	Beech
HEW47	litter	Coleoptera	46847.08273	28.87	1.352475278	2014	October	Beech forests (Germany)	Beech
HEW47	soil	Coleoptera	46847.08273	57.74	2.704950557	2014	October	Beech forests (Germany)	Beech
HEW47	litter	Coleoptera	46847.08273	28.87	1.352475278	2014	October	Beech forests (Germany)	Beech
HEW47	litter	Diptera	1518.037534	461.92	0.701211898	2014	October	Beech forests (Germany)	Beech
HEW47	soil	Diptera	1518.037534	28.87	0.043825744	2014	October	Beech forests (Germany)	Beech
HEW47	litter	Formicidae	1121.208336	28.87	0.032369285	2014	October	Beech forests (Germany)	Beech
HEW47	soil	Isopoda	439.8387069	28.87	0.012698143	2014	October	Beech forests (Germany)	Beech
HEW47	litter	Lumbricina	181250	15	2.71875	2014	October	Beech forests (Germany)	Beech
HEW47	litter	Mesostigmata	33.6530352	1527	0.051388185	2014	October	Beech forests (Germany)	Beech
HEW47	litter	Opiliones	538.9890066	16	0.008623824	2014	October	Beech forests (Germany)	Beech
HEW47	litter	Oribatida	43.02530649	17306	0.744595954	2014	October	Beech forests (Germany)	Beech
HEW47	soil	Oribatida	43.02530649	2036	0.087599524	2014	October	Beech forests (Germany)	Beech
HEW47	litter	Other mites	13.9654	1527	0.021325166	2014	October	Beech forests (Germany)	Beech
HEW6	soil	Araneae	2997.848869	115.48	0.346191587	2014	October	Beech forests (Germany)	Beech
HEW6	litter	Chilopoda	16935.49315	86.61	1.466783062	2014	October	Beech forests (Germany)	Beech
HEW6	soil	Chilopoda	16935.49315	144.35	2.444638437	2014	October	Beech forests (Germany)	Beech
HEW6	litter	Coleoptera	12047.02237	230.96	2.782380287	2014	October	Beech forests (Germany)	Beech
HEW6	soil	Coleoptera	12047.02237	28.87	0.347797536	2014	October	Beech forests (Germany)	Beech
HEW6	litter	Coleoptera	12047.02237	57.74	0.695595072	2014	October	Beech forests (Germany)	Beech
HEW6	soil	Diplopoda	1914.61387	28.87	0.055274902	2014	October	Beech forests (Germany)	Beech
HEW6	litter	Diplopoda	1914.61387	173.22	0.331649415	2014	October	Beech forests (Germany)	Beech
HEW6	litter	Diplura	2554.247509	28.87	0.073741126	2014	October	Beech forests (Germany)	Beech
HEW6	litter	Diptera	1518.037534	1212.54	1.840681232	2014	October	Beech forests (Germany)	Beech
HEW6	soil	Isopoda	319.4995153	173.22	0.055343706	2014	October	Beech forests (Germany)	Beech
HEW6	litter	Isopoda	319.4995153	202.09	0.064567657	2014	October	Beech forests (Germany)	Beech
HEW6	litter	Lumbricina	482222.2222	10	4.822222222	2014	October	Beech forests (Germany)	Beech
HEW6	soil	Lumbricina	482222.2222	2	0.964444444	2014	October	Beech forests (Germany)	Beech
HEW6	litter	Mesostigmata	19.55045338	24941	0.487607858	2014	October	Beech forests (Germany)	Beech
HEW6	soil	Oribatida	54.37310364	3054	0.166055459	2014	October	Beech forests (Germany)	Beech
HEW6	litter	Oribatida	54.37310364	21378	1.16238821	2014	October	Beech forests (Germany)	Beech
HEW6	soil	Other mites	13.9654	7635	0.106625829	2014	October	Beech forests (Germany)	Beech
HEW6	soil	Other mites	13.9654	7635	0.106625829	2014	October	Beech forests (Germany)	Beech
HEW6	litter	Other mites	13.9654	24941	0.348311041	2014	October	Beech forests (Germany)	Beech
HEW6	litter	Pseudoscorpiones	316.54	28.87	0.00913851	2014	October	Beech forests (Germany)	Beech
HEW6	soil	Symphyla	330.920096	509	0.168438329	2014	October	Beech forests (Germany)	Beech
HEW6	soil	Symphyla	330.920096	57.74	0.019107326	2014	October	Beech forests (Germany)	Beech
SEW35	litter	Araneae	651.6782331	230.96	0.150511605	2014	October	Beech forests (Germany)	Beech
SEW35	soil	Chilopoda	4440.709412	28.87	0.128203281	2014	October	Beech forests (Germany)	Beech
SEW35	litter	Chilopoda	4440.709412	28.87	0.128203281	2014	October	Beech forests (Germany)	Beech
SEW35	litter	Coleoptera	1663.134825	230.96	0.384117619	2014	October	Beech forests (Germany)	Beech
SEW35	litter	Coleoptera	1663.134825	173.22	0.288088214	2014	October	Beech forests (Germany)	Beech
SEW35	litter	Diptera	1518.037534	259.83	0.394431692	2014	October	Beech forests (Germany)	Beech
SEW35	soil	Formicidae	1121.208336	57.74	0.064738569	2014	October	Beech forests (Germany)	Beech
SEW35	litter	Lumbricina	655000	10	6.55	2014	October	Beech forests (Germany)	Beech
SEW35	litter	Mesostigmata	24.05226348	4581	0.110183419	2014	October	Beech forests (Germany)	Beech
SEW35	soil	Mesostigmata	24.05226348	2545	0.061213011	2014	October	Beech forests (Germany)	Beech
SEW35	litter	Oribatida	70.54995337	11707	0.825928304	2014	October	Beech forests (Germany)	Beech
SEW35	soil	Oribatida	70.54995337	10689	0.754108452	2014	October	Beech forests (Germany)	Beech
SEW35	soil	Other mites	13.9654	16288	0.227468435	2014	October	Beech forests (Germany)	Beech
SEW35	litter	Other mites	13.9654	4581	0.063975497	2014	October	Beech forests (Germany)	Beech
SEW35	litter	Other mites	13.9654	9162	0.127950995	2014	October	Beech forests (Germany)	Beech
SEW35	soil	Symphyla	138.3293159	57.74	0.007987135	2014	October	Beech forests (Germany)	Beech
SEW35	litter	Symphyla	138.3293159	259.83	0.035942106	2014	October	Beech forests (Germany)	Beech
SEW35	soil	Thysanoptera	153.3641559	509	0.078062355	2014	October	Beech forests (Germany)	Beech
SEW36	litter	Araneae	522.1344866	461.92	0.241184362	2014	October	Beech forests (Germany)	Beech
SEW36	soil	Chilopoda	13855.67483	173.22	2.400079994	2014	October	Beech forests (Germany)	Beech
SEW36	litter	Chilopoda	13855.67483	57.74	0.800026665	2014	October	Beech forests (Germany)	Beech
SEW36	litter	Coleoptera	18554.32001	202.09	3.74964253	2014	October	Beech forests (Germany)	Beech
SEW36	soil	Coleoptera	18554.32001	115.48	2.142652874	2014	October	Beech forests (Germany)	Beech
SEW36	litter	Coleoptera	18554.32001	230.96	4.285305749	2014	October	Beech forests (Germany)	Beech
SEW36	soil	Diplura	1930	86.61	0.1671573	2014	October	Beech forests (Germany)	Beech
SEW36	soil	Diptera	1518.037534	28.87	0.043825744	2014	October	Beech forests (Germany)	Beech
SEW36	litter	Diptera	1518.037534	692.88	1.051817847	2014	October	Beech forests (Germany)	Beech
SEW36	litter	Formicidae	1121.208336	28.87	0.032369285	2014	October	Beech forests (Germany)	Beech
SEW36	litter	Isopoda	1090.873436	115.48	0.125974064	2014	October	Beech forests (Germany)	Beech
SEW36	soil	Lumbricina	1010000	8	8.08	2014	October	Beech forests (Germany)	Beech
SEW36	litter	Lumbricina	1010000	1	1.01	2014	October	Beech forests (Germany)	Beech
SEW36	soil	Mesostigmata	28.61685334	509	0.014565978	2014	October	Beech forests (Germany)	Beech
SEW36	litter	Mesostigmata	28.61685334	8144	0.233055654	2014	October	Beech forests (Germany)	Beech
SEW36	litter	Opiliones	105.0797129	48	0.005043826	2014	October	Beech forests (Germany)	Beech
SEW36	litter	Oribatida	77.94174783	43774	3.41182207	2014	October	Beech forests (Germany)	Beech
SEW36	soil	Oribatida	77.94174783	7635	0.595085245	2014	October	Beech forests (Germany)	Beech
SEW36	litter	Other mites	13.9654	12216	0.170601326	2014	October	Beech forests (Germany)	Beech
SEW36	soil	Other mites	13.9654	6617	0.092409052	2014	October	Beech forests (Germany)	Beech
SEW36	litter	Other mites	13.9654	4072	0.056867109	2014	October	Beech forests (Germany)	Beech
SEW36	soil	Protura	16.80431137	509	0.008553394	2014	October	Beech forests (Germany)	Beech
SEW36	litter	Pseudoscorpiones	316.54	57.74	0.01827702	2014	October	Beech forests (Germany)	Beech
SEW36	litter	Thysanoptera	153.3641559	1018	0.156124711	2014	October	Beech forests (Germany)	Beech
SEW37	litter	Araneae	3478.688549	86.61	0.301289215	2014	October	Beech forests (Germany)	Beech
SEW37	soil	Chilopoda	10393.62585	346.44	3.600767738	2014	October	Beech forests (Germany)	Beech
SEW37	litter	Chilopoda	10393.62585	28.87	0.300063978	2014	October	Beech forests (Germany)	Beech
SEW37	litter	Coleoptera	14146.56005	259.83	3.675700698	2014	October	Beech forests (Germany)	Beech
SEW37	litter	Coleoptera	14146.56005	115.48	1.633644755	2014	October	Beech forests (Germany)	Beech
SEW37	soil	Coleoptera	14146.56005	144.35	2.042055943	2014	October	Beech forests (Germany)	Beech
SEW37	soil	Coleoptera	14146.56005	57.74	0.816822377	2014	October	Beech forests (Germany)	Beech
SEW37	litter	Diplopoda	37520.45883	230.96	8.665725171	2014	October	Beech forests (Germany)	Beech
SEW37	soil	Diplura	1420	144.35	0.204977	2014	October	Beech forests (Germany)	Beech
SEW37	litter	Diptera	1518.037534	144.35	0.219128718	2014	October	Beech forests (Germany)	Beech
SEW37	soil	Diptera	1518.037534	57.74	0.087651487	2014	October	Beech forests (Germany)	Beech
SEW37	litter	Formicidae	1121.208336	57.74	0.064738569	2014	October	Beech forests (Germany)	Beech
SEW37	litter	Isopoda	1090.873436	28.87	0.031493516	2014	October	Beech forests (Germany)	Beech
SEW37	litter	Lumbricina	550000	4	2.2	2014	October	Beech forests (Germany)	Beech
SEW37	soil	Mesostigmata	29.75567853	25450	0.757282019	2014	October	Beech forests (Germany)	Beech
SEW37	litter	Mesostigmata	29.75567853	2036	0.060582561	2014	October	Beech forests (Germany)	Beech
SEW37	litter	Oribatida	86.22678143	19851	1.711687838	2014	October	Beech forests (Germany)	Beech
SEW37	soil	Oribatida	86.22678143	37157	3.203928517	2014	October	Beech forests (Germany)	Beech
SEW37	litter	Other mites	13.9654	4581	0.063975497	2014	October	Beech forests (Germany)	Beech
SEW37	litter	Other mites	13.9654	2545	0.035541943	2014	October	Beech forests (Germany)	Beech
SEW37	soil	Other mites	13.9654	10689	0.149276161	2014	October	Beech forests (Germany)	Beech
SEW37	soil	Protura	16.80431137	2545	0.042766972	2014	October	Beech forests (Germany)	Beech
SEW37	soil	Symphyla	38.69774888	57.74	0.002234408	2014	October	Beech forests (Germany)	Beech
SEW37	soil	Thysanoptera	153.3641559	3563	0.546436487	2014	October	Beech forests (Germany)	Beech
SEW5	litter	Araneae	304.8065857	346.44	0.105597194	2014	October	Beech forests (Germany)	Beech
SEW5	litter	Chilopoda	2461.094397	57.74	0.14210359	2014	October	Beech forests (Germany)	Beech
SEW5	litter	Coleoptera	1170.84412	230.96	0.270418158	2014	October	Beech forests (Germany)	Beech
SEW5	litter	Coleoptera	1170.84412	230.96	0.270418158	2014	October	Beech forests (Germany)	Beech
SEW5	soil	Coleoptera	1170.84412	230.96	0.270418158	2014	October	Beech forests (Germany)	Beech
SEW5	litter	Diplopoda	33071.1904	28.87	0.954765267	2014	October	Beech forests (Germany)	Beech
SEW5	soil	Diplura	2250	2036	4.581	2014	October	Beech forests (Germany)	Beech
SEW5	litter	Diplura	2250	2036	4.581	2014	October	Beech forests (Germany)	Beech
SEW5	soil	Diplura	2250	144.35	0.3247875	2014	October	Beech forests (Germany)	Beech
SEW5	litter	Diplura	2250	173.22	0.389745	2014	October	Beech forests (Germany)	Beech
SEW5	litter	Diptera	1518.037534	86.61	0.131477231	2014	October	Beech forests (Germany)	Beech
SEW5	soil	Diptera	1518.037534	28.87	0.043825744	2014	October	Beech forests (Germany)	Beech
SEW5	soil	Formicidae	1121.208336	433.05	0.48553927	2014	October	Beech forests (Germany)	Beech
SEW5	litter	Isopoda	1090.873436	144.35	0.157467581	2014	October	Beech forests (Germany)	Beech
SEW5	litter	Lumbricina	650000	3	1.95	2014	October	Beech forests (Germany)	Beech
SEW5	soil	Lumbricina	650000	7	4.55	2014	October	Beech forests (Germany)	Beech
SEW5	soil	Mesostigmata	50.05572647	2545	0.127391824	2014	October	Beech forests (Germany)	Beech
SEW5	litter	Mesostigmata	50.05572647	7635	0.382175472	2014	October	Beech forests (Germany)	Beech
SEW5	litter	Opiliones	100.1440502	16	0.001602305	2014	October	Beech forests (Germany)	Beech
SEW5	litter	Oribatida	71.12344529	57008	4.054605369	2014	October	Beech forests (Germany)	Beech
SEW5	soil	Oribatida	71.12344529	24941	1.773889849	2014	October	Beech forests (Germany)	Beech
SEW5	soil	Other mites	13.9654	29522	0.412286539	2014	October	Beech forests (Germany)	Beech
SEW5	litter	Other mites	13.9654	23923	0.334094264	2014	October	Beech forests (Germany)	Beech
SEW5	litter	Other mites	13.9654	16288	0.227468435	2014	October	Beech forests (Germany)	Beech
SEW5	litter	Protura	16.80431137	7126	0.119747523	2014	October	Beech forests (Germany)	Beech
SEW5	soil	Protura	16.80431137	8653	0.145407706	2014	October	Beech forests (Germany)	Beech
SEW5	soil	Thysanoptera	153.3641559	509	0.078062355	2014	October	Beech forests (Germany)	Beech
HEW6	litter	Collembola	35.37307	24143.68001	0.854036083	2014	October	Beech forests (Germany)	Beech
HEW6	soil	Collembola	35.37307	4041.861721	0.142973058	2014	October	Beech forests (Germany)	Beech
HEW21	litter	Collembola	29.9286	9127.847418	0.273183694	2014	October	Beech forests (Germany)	Beech
HEW21	soil	Collembola	29.9286	371.220012	0.011110095	2014	October	Beech forests (Germany)	Beech
HEW22	litter	Collembola	29.9286	15149.48212	0.45340279	2014	October	Beech forests (Germany)	Beech
HEW22	soil	Collembola	29.9286	371.220012	0.011110095	2014	October	Beech forests (Germany)	Beech
HEW47	litter	Collembola	29.9286	9315.962391	0.278813712	2014	October	Beech forests (Germany)	Beech
HEW47	soil	Collembola	29.9286	2485.597559	0.074390455	2014	October	Beech forests (Germany)	Beech
SEW5	litter	Collembola	22.36605	86542.87024	1.935622163	2014	October	Beech forests (Germany)	Beech
SEW5	soil	Collembola	22.36605	42865.38744	0.958729399	2014	October	Beech forests (Germany)	Beech
SEW35	litter	Collembola	18.59335	112517.8662	2.092084067	2014	October	Beech forests (Germany)	Beech
SEW35	soil	Collembola	18.59335	14612.28888	0.271691401	2014	October	Beech forests (Germany)	Beech
SEW36	litter	Collembola	19.28381	27419.72664	0.528756799	2014	October	Beech forests (Germany)	Beech
SEW36	soil	Collembola	19.28381	8637.708859	0.166567936	2014	October	Beech forests (Germany)	Beech
SEW37	litter	Collembola	22.35375	17542.49907	0.392140639	2014	October	Beech forests (Germany)	Beech
SEW37	soil	Collembola	22.35375	2216.029084	0.04953656	2014	October	Beech forests (Germany)	Beech
SEW5	litter	Nematodes (B)	1.01873754	307354.0612	0.31311312	2014	10	Beech forests (Germany)	Beech
SEW35	litter	Nematodes (B)	1.01873754	955075.8384	0.972971611	2014	10	Beech forests (Germany)	Beech
SEW36	litter	Nematodes (B)	1.01873754	575932.5393	0.586724099	2014	10	Beech forests (Germany)	Beech
SEW37	litter	Nematodes (B)	1.01873754	215521.8218	0.219560171	2014	10	Beech forests (Germany)	Beech
SEW5	soil	Nematodes (B)	1.01873754	304285.0034	0.309986556	2014	10	Beech forests (Germany)	Beech
SEW35	soil	Nematodes (B)	1.01873754	1062396.356	1.082303051	2014	10	Beech forests (Germany)	Beech
SEW36	soil	Nematodes (B)	1.01873754	549031.0078	0.559318498	2014	10	Beech forests (Germany)	Beech
SEW37	soil	Nematodes (B)	1.01873754	569841.9971	0.580519435	2014	10	Beech forests (Germany)	Beech
HEW6	litter	Nematodes (B)	1.01873754	7496.348979	0.007636812	2014	10	Beech forests (Germany)	Beech
HEW21	litter	Nematodes (B)	1.01873754	26523.2059	0.027020186	2014	10	Beech forests (Germany)	Beech
HEW22	litter	Nematodes (B)	1.01873754	45809.33755	0.046667692	2014	10	Beech forests (Germany)	Beech
HEW47	litter	Nematodes (B)	1.01873754	20778.76251	0.021168105	2014	10	Beech forests (Germany)	Beech
HEW6	soil	Nematodes (B)	1.01873754	19820.42671	0.020191813	2014	10	Beech forests (Germany)	Beech
HEW21	soil	Nematodes (B)	1.01873754	26258.36068	0.026750378	2014	10	Beech forests (Germany)	Beech
HEW22	soil	Nematodes (B)	1.01873754	50956.86785	0.051911674	2014	10	Beech forests (Germany)	Beech
HEW47	soil	Nematodes (B)	1.01873754	19808.19652	0.020179353	2014	10	Beech forests (Germany)	Beech
SEW5	litter	Nematodes (F)	0.586731901	474491.0501	0.278399036	2014	10	Beech forests (Germany)	Beech
SEW35	litter	Nematodes (F)	0.586731901	1179284.162	0.691923638	2014	10	Beech forests (Germany)	Beech
SEW36	litter	Nematodes (F)	0.586731901	609362.5272	0.357532434	2014	10	Beech forests (Germany)	Beech
SEW37	litter	Nematodes (F)	0.586731901	1290138.777	0.756965577	2014	10	Beech forests (Germany)	Beech
SEW5	soil	Nematodes (F)	0.586731901	1650149.911	0.968195594	2014	10	Beech forests (Germany)	Beech
SEW35	soil	Nematodes (F)	0.586731901	2742763.414	1.609266791	2014	10	Beech forests (Germany)	Beech
SEW36	soil	Nematodes (F)	0.586731901	695595.1874	0.408127886	2014	10	Beech forests (Germany)	Beech
SEW37	soil	Nematodes (F)	0.586731901	1196846.649	0.70222811	2014	10	Beech forests (Germany)	Beech
HEW6	litter	Nematodes (F)	0.586731901	8502.445862	0.004988656	2014	10	Beech forests (Germany)	Beech
HEW21	litter	Nematodes (F)	0.586731901	7072.549595	0.00414969	2014	10	Beech forests (Germany)	Beech
HEW22	litter	Nematodes (F)	0.586731901	5134.541313	0.003012599	2014	10	Beech forests (Germany)	Beech
HEW47	litter	Nematodes (F)	0.586731901	27074.95713	0.015885741	2014	10	Beech forests (Germany)	Beech
HEW6	soil	Nematodes (F)	0.586731901	7887.619551	0.004627918	2014	10	Beech forests (Germany)	Beech
HEW21	soil	Nematodes (F)	0.586731901	24596.39035	0.014431487	2014	10	Beech forests (Germany)	Beech
HEW22	soil	Nematodes (F)	0.586731901	11941.84788	0.007006663	2014	10	Beech forests (Germany)	Beech
HEW47	soil	Nematodes (F)	0.586731901	30906.41291	0.018133778	2014	10	Beech forests (Germany)	Beech
SEW5	litter	Nematodes (H)	1.717019479	126085.5355	0.21649132	2014	10	Beech forests (Germany)	Beech
SEW35	litter	Nematodes (H)	1.717019479	111509.9123	0.191464692	2014	10	Beech forests (Germany)	Beech
SEW36	litter	Nematodes (H)	1.717019479	0	0	2014	10	Beech forests (Germany)	Beech
SEW37	litter	Nematodes (H)	1.717019479	9897.27174	0.016993808	2014	10	Beech forests (Germany)	Beech
SEW5	soil	Nematodes (H)	1.717019479	260212.8211	0.446790483	2014	10	Beech forests (Germany)	Beech
SEW35	soil	Nematodes (H)	1.717019479	475655.4597	0.81670969	2014	10	Beech forests (Germany)	Beech
SEW36	soil	Nematodes (H)	1.717019479	404986.877	0.695370356	2014	10	Beech forests (Germany)	Beech
SEW37	soil	Nematodes (H)	1.717019479	164628.0214	0.282669519	2014	10	Beech forests (Germany)	Beech
HEW6	litter	Nematodes (H)	1.717019479	1549.125329	0.002659878	2014	10	Beech forests (Germany)	Beech
HEW21	litter	Nematodes (H)	1.717019479	6891.038464	0.011832047	2014	10	Beech forests (Germany)	Beech
HEW22	litter	Nematodes (H)	1.717019479	1081.005314	0.001856107	2014	10	Beech forests (Germany)	Beech
HEW47	litter	Nematodes (H)	1.717019479	0	0	2014	10	Beech forests (Germany)	Beech
HEW6	soil	Nematodes (H)	1.717019479	25767.65036	0.044243558	2014	10	Beech forests (Germany)	Beech
HEW21	soil	Nematodes (H)	1.717019479	14221.58817	0.024418744	2014	10	Beech forests (Germany)	Beech
HEW22	soil	Nematodes (H)	1.717019479	4611.124416	0.00791739	2014	10	Beech forests (Germany)	Beech
HEW47	soil	Nematodes (H)	1.717019479	14495.34251	0.024888785	2014	10	Beech forests (Germany)	Beech
SEW5	litter	Nematodes (O)	3.356389156	0	0	2014	10	Beech forests (Germany)	Beech
SEW35	litter	Nematodes (O)	3.356389156	27338.03375	0.09175708	2014	10	Beech forests (Germany)	Beech
SEW36	litter	Nematodes (O)	3.356389156	0	0	2014	10	Beech forests (Germany)	Beech
SEW37	litter	Nematodes (O)	3.356389156	31904.97254	0.107085504	2014	10	Beech forests (Germany)	Beech
SEW5	soil	Nematodes (O)	3.356389156	0	0	2014	10	Beech forests (Germany)	Beech
SEW35	soil	Nematodes (O)	3.356389156	16293.28953	0.05468662	2014	10	Beech forests (Germany)	Beech
SEW36	soil	Nematodes (O)	3.356389156	0	0	2014	10	Beech forests (Germany)	Beech
SEW37	soil	Nematodes (O)	3.356389156	11726.35073	0.039358196	2014	10	Beech forests (Germany)	Beech
HEW6	litter	Nematodes (O)	3.356389156	23970.14565	0.080453137	2014	10	Beech forests (Germany)	Beech
HEW21	litter	Nematodes (O)	3.356389156	31302.41892	0.105063099	2014	10	Beech forests (Germany)	Beech
HEW22	litter	Nematodes (O)	3.356389156	21399.07153	0.071823612	2014	10	Beech forests (Germany)	Beech
HEW47	litter	Nematodes (O)	3.356389156	19756.21085	0.066309532	2014	10	Beech forests (Germany)	Beech
HEW6	soil	Nematodes (O)	3.356389156	8809.98517	0.029569739	2014	10	Beech forests (Germany)	Beech
HEW21	soil	Nematodes (O)	3.356389156	3885.292132	0.013040552	2014	10	Beech forests (Germany)	Beech
HEW22	soil	Nematodes (O)	3.356389156	12753.70684	0.042806403	2014	10	Beech forests (Germany)	Beech
HEW47	soil	Nematodes (O)	3.356389156	6335.405669	0.021264087	2014	10	Beech forests (Germany)	Beech
SEW5	litter	Nematodes (P)	4.554207905	109145.1361	0.497069642	2014	10	Beech forests (Germany)	Beech
SEW35	litter	Nematodes (P)	4.554207905	0	0	2014	10	Beech forests (Germany)	Beech
SEW36	litter	Nematodes (P)	4.554207905	415109.5252	1.890495081	2014	10	Beech forests (Germany)	Beech
SEW37	litter	Nematodes (P)	4.554207905	265449.7294	1.208913256	2014	10	Beech forests (Germany)	Beech
SEW5	soil	Nematodes (P)	4.554207905	19620.98275	0.089358035	2014	10	Beech forests (Germany)	Beech
SEW35	soil	Nematodes (P)	4.554207905	1761763.116	8.023435507	2014	10	Beech forests (Germany)	Beech
SEW36	soil	Nematodes (P)	4.554207905	304867.145	1.388428362	2014	10	Beech forests (Germany)	Beech
SEW37	soil	Nematodes (P)	4.554207905	738070.7058	3.361327443	2014	10	Beech forests (Germany)	Beech
HEW6	litter	Nematodes (P)	4.554207905	4335.475668	0.019744658	2014	10	Beech forests (Germany)	Beech
HEW21	litter	Nematodes (P)	4.554207905	11930.36661	0.05433337	2014	10	Beech forests (Germany)	Beech
HEW22	litter	Nematodes (P)	4.554207905	0	0	2014	10	Beech forests (Germany)	Beech
HEW47	litter	Nematodes (P)	4.554207905	6685.944138	0.03044918	2014	10	Beech forests (Germany)	Beech
HEW6	soil	Nematodes (P)	4.554207905	12054.58974	0.054899108	2014	10	Beech forests (Germany)	Beech
HEW21	soil	Nematodes (P)	4.554207905	2144.717812	0.009767491	2014	10	Beech forests (Germany)	Beech
HEW22	soil	Nematodes (P)	4.554207905	39844.90811	0.181461995	2014	10	Beech forests (Germany)	Beech
HEW47	soil	Nematodes (P)	4.554207905	4910.32987	0.022362663	2014	10	Beech forests (Germany)	Beech
