# Supplementary material for: Energy and biomass distribution in soil food webs of temperate and tropical forests
Source: Nat Commun. 2026 Jan 9;17:417. doi: 10.1038/s41467-025-68083-8 (PMC12796436; doi:10.1038/s41467-025-68083-8)
Supplement: Supplementary file 3 — Supplementary Data 1 [file 41467_2025_68083_MOESM3_ESM.zip › DataCodeRev/Raw_traits.xlsx]

## Sheet: GroupList
BroadCategory	ParentGroup	Guild	Group	Abbreviation	MetabolicType	P	A	L	W	S	B	F	Fa	Specific	MassMean	MassSD	PPMRtraits	PPMRopt	PPMRwidth	Carnivore	Agility	PhysicalProtection	Metabolites	PropC	PropN	above	epi	hemi	eu
Resource		Resources: Living plant material	Resources: Living plant material	P	Resource	0	0	0	0	0	0	0	0					1	1	1	1	1	1	0.455	0.0168	1	1	1	1
Resource		Resources: Algae	Resources: Algae	A	Resource	0	0	0	0	0	0	0	0					1	1	1	1	1	1	0.5	0.043	1	1	1	0
Resource		Resources: Leaf and root litter	Resources: Leaf and root litter	L	Resource	0	0	0	0	0	0	0	0					1	1	1	1	1	1	0.447	0.0125	0	1	1	1
Resource		Resources: Wood litter	Resources: Wood litter	W	Resource	0	0	0	0	0	0	0	0					1	1	1	1	1	1	0.5	0.02	0	1	1	1
Resource		Resources: Soil organic matter	Resources: Soil organic matter	S	Resource	0	0	0	0	0	0	0	0					1	1	1	1	1	1	0.047	0.004	0	0	1	1
Resource		Resources: Bacteria	Resources: Bacteria	B	Resource	1	0	1	0	0	0	0	0					1	1	1	1	1	1	0.46	0.11	0	1	1	1
Resource		Resources: Fungi	Resources: Fungi	F	Resource	1	0	1	0	0	0	0	0					1	1	1	1	1	1	0.41	0.032	0	1	1	1
Protists	Heterotrophic protists	Protists: Phagotrophs		Pr-P	Unicellular	0	0.5	0	0	0	1	0.5	0.5		-6.6	0.6	unicellular	0.8	1	1	1	1	1	0.383	0.1	0	0	1	1
Protists	Heterotrophic protists	Protists: Testate amoebae		Pr-TA	Unicellular	0	0.5	0	0	0	1	0.5	0.5		-6	1	unicellular	0.8	1	1	1	0.4	1	0.383	0.1	0	0	1	1
Protists	Heterotrophic protists	Protists: Animal parasites		Pr-AP	Unicellular	0	0	0	0	0	0	0	1		-6.6	0.6	parasitic	-2	2	1	1	0.2	1	0.383	0.1	0	0	1	1
Protists	Heterotrophic protists	Protists: Plant pathogens		Pr-PP	Unicellular	1	0	0	0	0	0	0	0		-6.6	0.6		1	1	1	1	1	1	0.383	0.1	0	0	1	1
Protists		Heterotrophic protists		Pr	Unicellular	0.5	0.5	0	0	0	1	0.5	0.5		-6.6	0.6	unicellular	0.8	1	1	1	1	1	0.383	0.1	0	0	1	1
Microfauna	Nematoda	Nematoda: Plant feeders	Nematodes (H)	Ne-H	Nematoda	1	0	0	0	0	0	0.5	0		-5	0.5		1	1	1	1	1	1	0.34	0.053	0	0	1	1
Microfauna	Nematoda	Nematoda: Bacterivores	Nematodes (B)	Ne-B	Nematoda	0	0	0	0	0	1	0	0		-5	0.5		1	1	1	1	1	1	0.34	0.053	0	0	1	1
Microfauna	Nematoda	Nematoda: Fungivores	Nematodes (F)	Ne-F	Nematoda	0	0	0	0	0	0	1	0		-5	0.5		1	1	1	1	1	1	0.34	0.053	0	0	1	1
Microfauna	Nematoda	Nematoda: Omnivores	Nematodes (O)	Ne-O	Nematoda	0	0	0	0	0	1	0	1		-4	1		1	1	1	1	1	1	0.34	0.053	0	0	1	1
Microfauna	Nematoda	Nematoda: Predators	Nematodes (P)	Ne-P	Nematoda	0	0	0	0	0	0.5	0	1		-4	1		1	1	0.7	1	1	1	0.34	0.053	0	0	1	1
Microfauna	Nematoda	Nematoda: Animal parasites		Ne-AP	Nematoda	0	0	0	0	0	0	0	1		-5	0.5	parasitic	-2	2	1	1	0.2	1	0.34	0.053	0	0	1	1
Microfauna		Nematoda		Ne	Nematoda	1	0.5	0	0	0	1	1	1		-4.6	0.6		1	1	1	1	1	1	0.34	0.053	0	0	1	1
Microfauna	Rotifera (Bdelloidea, Monogononta)	Rotifera: Bacterivores		Ro-B	Invertebrates	0	1	0	0	0	1	0	0		-5	0.5		1	1	1	1	0.7	1	0.489	0.178	0	1	1	1
Microfauna	Rotifera (Bdelloidea, Monogononta)	Rotifera: Predators		Ro-C	Invertebrates	0	0	0	0	0	0	0	1		-5	0.5		1	1	1	1	1	1	0.489	0.178	0	1	1	0.5
Microfauna		Rotifera		Ro	Invertebrates	0	1	0	0	0	1	0	0.5		-5	0.5		1	1	1	1	1	1	0.489	0.178	0	1	1	1
Microfauna	Tardigrada	Tardigrada: Herbi-fungi-bacterivores		Ta-M	Invertebrates	0	1	0.5	0	0	0.5	0.5	0		-4	1		1	1	1	1	1	1	0.53	0.208	0	1	1	0.5
Microfauna	Tardigrada	Tardigrada: Omnivores-predators		Ta-C	Invertebrates	0	0.5	0	0	0	0.5	0.5	1		-4	1		1	1	0.7	1	1	1	0.53	0.208	0	1	1	0.5
Microfauna		Tardigrada		Ta	Invertebrates	0	1	0.5	0	0	0.5	0.5	1		-4	1		1	1	1	1	1	1	0.53	0.208	0	1	1	0.5
Microarthropods	Oribatida	Oribatida: Phytophagous and lichen feeders		Ori-A	Oribatida	0	1	0.5	0	0	0.5	0.5	0		-2.6	0.6		1	1	1	1	0.4	0.7	0.389	0.089	0	0.5	1	0
Microarthropods	Oribatida	Oribatida: Detritivores		Ori-D	Oribatida	0	0	1	0	0	0.5	0.5	0		-2.6	0.6		1	1	1	1	0.4	0.7	0.389	0.089	0	0	1	0.5
Microarthropods	Oribatida	Oribatida: Microbivores		Ori-M	Oribatida	0	0	0	0	0	0.5	1	0.5		-2.6	0.6		1	1	1	1	0.4	0.7	0.389	0.089	0	0	1	0.5
Microarthropods	Oribatida	Oribatida: Predators-necrovores		Ori-C	Oribatida	0	0	0	0	0	0	0.5	1		-2.6	0.6		1	1	1	1	0.4	0.7	0.389	0.089	0	0	1	0.5
Microarthropods		Oribatida	Oribatida	Ori	Oribatida	0	0.5	1	0	0	0.5	1	0.5		-2.6	0.6		1	1	1	1	0.4	0.7	0.389	0.089	0	0	1	0.5
Microarthropods		Mesostigmata	Mesostigmata	Me	Mesostigmata	0	0	0	0	0	0	0.5	1		-2	1		1	1	0.7	1	0.7	1	0.413	0.105	0	0	1	0.5
Microarthropods		Schizomida	Schizomida	Sz	Arachnida	0	0	0	0	0	0	0	1		-2	1		1	1	0.7	1	1	1	0.413	0.105	0	0	1	0.5
Microarthropods		Astigmata		Ast	Invertebrates	0.5	1	0.5	0	0	0.5	1	0.5		-2.6	0.6		1	1	1	1	1	1	0.401	0.101	0	0	1	0.5
Microarthropods		Prostigmata	Other mites	Prost	Prostigmata	0.5	0.5	0	0	0	0.5	1	1		-2.6	0.6		1	1	0.7	1	0.7	1	0.471	0.095	0	0.5	1	0.5
Microarthropods		Acari		Aca	Invertebrates	0.5	1	1	0	0	0.5	1	1		-2.6	0.6		1	1	1	1	1	1	0.401	0.101	0	0	1	0.5
Microarthropods		Pseudoscorpiones	Pseudoscorpiones	Pssc	Arachnida	0	0	0	0	0	0	0	1		-0.6	0.6		1	1	0.7	1	1	1	0.402	0.095	0	0.5	1	0.5
Microarthropods		Symphyla	Symphyla	Sym	Progoneata	1	0.5	0.5	0	0	0	1	0.5		-0.6	0.6		1	1	1	1	1	0.4	0.331	0.081	0	0	1	1
Microarthropods		Pauropoda	Pauropoda	Pau	Progoneata	0.5	0	1	0	0.5	0.5	1	0		-3	0.5		1	1	1	1	1	1	0.331	0.081	0	0	1	1
Microarthropods	Diplura	Diplura: Detritivores		Dplu-D	Invertebrates	0.5	0	1	0	0	0.5	1	0.5		-1	0.5		1	1	1	1	1	1	0.468	0.108	0	0	1	1
Microarthropods	Diplura	Diplura: Predators		Dplu-C	Invertebrates	0.5	0	0.5	0	0	0	0.5	1		-0.6	0.6		1	1	0.7	1	1	1	0.468	0.108	0	0	1	1
Microarthropods		Diplura	Diplura	Dplu	Invertebrates	0.5	0	1	0	0	0.5	1	1		-0.6	0.6		1	1	1	1	1	1	0.468	0.108	0	0	1	1
Microarthropods		Protura	Protura	Protu	Invertebrates	0	0	0	0	0	0	1	0		-3	0.5		1	1	1	1	1	1	0.451	0.109	0	0	1	1
Microarthropods	Collembola	Collembola: Algivores		Cla-A	Insecta	0.5	1	0.5	0	0	0	1	0		-1	0.5		1	1	1	0.7	1	1	0.451	0.109	0.5	1	0.5	0
Microarthropods	Collembola	Collembola: Detritivores		Cla-D	Insecta	0	0	1	0	0	0.5	1	0.5		-2.6	0.6		1	1	1	0.7	1	1	0.451	0.109	0	0	1	0.5
Microarthropods	Collembola	Collembola: Neanuridae		Cla-Ne	Insecta	0	0	0	0	0	0	0.5	1		-1.4	0.6		1	1	1	1	1	0.4	0.451	0.109	0	1	1	0
Microarthropods	Collembola	Collembola: Onychiuroidea		Cla-On	Insecta	0.5	0	0.5	0	0.5	0.5	1	0.5		-2.6	0.6		1	1	1	1	1	0.4	0.451	0.109	0	0	1	1
Microarthropods		Collembola	Collembola	Cla	Insecta	0.5	0.5	1	0	0	0.5	1	0.5		-2	1		1	1	1	0.7	1	1	0.451	0.109	0	1	1	1
Insects, arachnids	Araneae	Araneae: Small: Wandering		Ar-Sm-Wa	Arachnida	0	0	0	0	0	0	0	1		-1	0.5	venom	0.8	1.2	0.7	1	1	1	0.488	0.111	0	0.5	1	0
Insects, arachnids	Araneae	Araneae: Small: Weavers		Ar-Sm-We	Arachnida	0	0	0	0	0	0	0	1		-1	0.5	venom and web	0.64	1.44	0.7	1	1	1	0.488	0.111	0	0.5	1	0
Insects, arachnids	Araneae	Araneae: Small		Ar-Sm	Arachnida	0	0	0	0	0	0	0	1		-1	0.5	venom and web	0.64	1.44	0.7	1	1	1	0.488	0.111	0	0.5	1	0
Insects, arachnids	Araneae	Araneae: Large: Wandering		Ar-La-Wa	Arachnida	0	0	0	0	0	0	0	1		2	1	venom	0.8	1.2	0.7	1	1	1	0.488	0.111	0.5	1	0.5	0
Insects, arachnids	Araneae	Araneae: Large: Weavers		Ar-La-We	Arachnida	0	0	0	0	0	0	0	1		2	1	venom and web	0.64	1.44	0.7	1	1	1	0.488	0.111	0	1	0.5	0
Insects, arachnids	Araneae	Araneae: Large		Ar-La	Arachnida	0	0	0	0	0	0	0	1		2	1	venom and web	0.64	1.44	0.7	1	1	1	0.488	0.111	0.5	1	0.5	0
Insects, arachnids		Araneae	Araneae	Ar	Arachnida	0	0	0	0	0	0	0	1		1	1.5	venom and web	0.64	1.44	0.7	1	1	1	0.488	0.111	0.5	1	0.5	0
Insects, arachnids		Opiliones	Opiliones	Opi	Arachnida	0.5	0	0	0	0	0	0	1		1	0.5		1	1	0.7	1	1	1	0.465	0.12	0.5	1	0	0
Insects, arachnids		Large predatory arachnids		LAra	Arachnida	0	0	0	0	0	0	0	1		3.4	0.6	venom	0.8	1.2	0.7	1	1	1	0.484	0.113	0	1	0	0
Isopods, myriapods	Diplopoda	Diplopoda: Small		Dpod-S	Progoneata	0	0.5	0.5	0.5	0.5	0	0.5	0		1	0.5		1	1	1	1	0.4	0.7	0.308	0.054	0	0.5	0.5	1
Isopods, myriapods	Diplopoda	Diplopoda: Algivores		Dpod-A	Progoneata	0	1	1	0.5	0	0	0	0		3	0.5		1	1	1	1	0.4	0.7	0.308	0.054	0	1	0.5	0
Isopods, myriapods	Diplopoda	Diplopoda: Litter-dwellers		Dpod-L	Progoneata	0.5	0.5	1	0.5	0	0	0	0		3	0.5		1	1	1	1	0.4	0.7	0.308	0.054	0	1	1	0
Isopods, myriapods	Diplopoda	Diplopoda: Fungivores		Dpod-F	Progoneata	0	0	0	0	0	0.5	1	0		3	0.5		1	1	1	1	0.4	0.7	0.308	0.054	0	0	1	1
Isopods, myriapods	Diplopoda	Diplopoda: Omnivores		Dpod-O	Progoneata	0.5	0.5	0.5	0.5	0.5	0	0.5	0.5		3	0.5		1	1	1	1	0.4	0.7	0.308	0.054	0	1	0.5	0
Isopods, myriapods	Diplopoda	Diplopoda: Humiphages		Dpod-H	Progoneata	0	0	0.5	0	1	0	0.5	0		3	0.5		1	1	1	1	0.4	0.7	0.308	0.054	0	0	1	1
Isopods, myriapods	Diplopoda	Diplopoda: Xylophiles		Dpod-W	Progoneata	0	0	0.5	1	0	0	0	0		3	0.5		1	1	1	1	0.4	0.7	0.308	0.054	0	0.5	1	0
Isopods, myriapods		Diplopoda	Diplopoda	Dpod	Progoneata	0.5	0.5	1	0.5	0.5	0	0.5	0		2.6	0.6		1	1	1	1	0.4	0.7	0.308	0.054	0	1	1	0.5
Isopods, myriapods	Chilopoda	Chilopoda: Geophilomorpha		Chi-Ge	Chilopoda	0	0	0	0	0	0	0	1		2.6	0.6	venom	0.8	1.2	0.7	1	1	1	0.476	0.117	0	0	1	1
Isopods, myriapods	Chilopoda	Chilopoda: Scolopendromorpha		Chi-Sco	Chilopoda	0	0	0	0	0	0	0	1		3.4	0.6	venom	0.8	1.2	0.7	1	1	1	0.476	0.117	0	0.5	1	0.5
Isopods, myriapods	Chilopoda	Chilopoda: Lithobiomorpha		Chi-Li	Chilopoda	0	0	0	0	0	0	0	1		2.6	0.6	venom	0.8	1.2	0.7	1	1	1	0.476	0.117	0	0.5	1	0
Isopods, myriapods	Chilopoda	Chilopoda: Scutigeromorpha		Chi-Scu	Chilopoda	0	0	0	0	0	0	0	1		2.6	0.6	venom	0.8	1.2	0.7	1	1	1	0.476	0.117	0	1	0.5	0
Isopods, myriapods		Chilopoda	Chilopoda	Chi	Chilopoda	0	0	0	0	0	0	0	1		2.6	0.6	venom	0.8	1.2	0.7	1	1	1	0.476	0.117	0	0.5	1	0.5
Isopods, myriapods		Isopoda	Isopoda	Iso	Isopoda	0.5	0.5	1	0.5	0.5	0.5	1	0		2	1		1	1	1	1	0.4	1	0.319	0.066	0	1	0.5	0
Insects, arachnids		Dermaptera	Dermaptera	Der	Insecta	0.5	0.5	1	0	0	0.5	0.5	1		2	1		1	1	0.7	1	1	0.4	0.527	0.092	0	1	1	0
Insects, arachnids	Orthoptera: Ensifera	Orthoptera: Ensifera: Omnivores		Ort-En-O	Insecta	1	0	0.5	0	0	0	0	0.5		2	1	necrovore	1	1	1	0.7	1	1	0.479	0.105	0.5	1	0	0
Insects, arachnids	Orthoptera: Ensifera	Orthoptera: Ensifera: Predators		Ort-En-P	Insecta	0.5	0	0	0	0	0	0	1		2	1		1	1	0.7	0.7	1	1	0.479	0.115	1	1	0	0
Insects, arachnids	Orthoptera: Ensifera	Orthoptera: Ensifera: Burrowing		Ort-En-B	Insecta	1	0	0.5	0	0	0	0	0.5		2	1		1	1	1	1	1	1	0.479	0.105	0	0	0.5	1
Insects, arachnids	Orthoptera	Orthoptera: Ensifera		Ort-En	Insecta	1	0	0.5	0	0	0	0	0.5		2	1		1	1	1	0.7	1	1	0.479	0.105	1	1	0	0
Insects, arachnids	Orthoptera	Orthoptera: Caelifera		Ort-Ca	Insecta	1	0.5	0.5	0	0	0	0	0		2	1		1	1	1	0.7	1	1	0.479	0.105	1	1	0	0
Insects, arachnids		Orthoptera	Orthoptera	Ort	Insecta	1	0	0.5	0	0	0	0	0.5		2	1		1	1	1	0.7	1	1	0.479	0.105	0.5	1	0.5	0.5
Insects, arachnids		Embioptera		Emb	Insecta	0	1	0.5	0	0	0	0.5	0		1	0.5		1	1	1	1	1	1	0.452	0.098	0	1	0.5	0
Insects, arachnids		Blattodea	Blattodea	Bla	Insecta	0.5	0.5	1	0.5	0	0	0.5	0.5		2	1		1	1	1	1	0.7	0.7	0.47	0.111	0.5	1	0.5	0
Insects, arachnids	Termites	Termites: Wood feeders		Te-W	Insecta	0.5	0	0	1	0	0	0.5	0		2	1		1	1	1	1	1	0.7	0.453	0.11	0	0.5	1	0
Insects, arachnids	Termites	Termites: Lichen feeders		Te-A	Insecta	0	1	0	0	0	0	0.5	0		2	1		1	1	1	1	1	0.7	0.453	0.11	0.5	1	0	0
Insects, arachnids	Termites	Termites: Litter feeders		Te-L	Insecta	0.5	0	1	0.5	0	0	1	0		2	1		1	1	1	1	0.4	0.7	0.453	0.11	0	1	1	1
Insects, arachnids	Termites	Termites: Upper soil feeders		Te-S1	Insecta	0	0	1	1	0.5	0.5	0.5	0		2	1		1	1	1	1	0.7	0.7	0.453	0.11	0	1	1	0
Insects, arachnids	Termites	Termites: True soil feeders		Te-S2	Insecta	0	0	0	0	1	0.5	0.5	0		2	1		1	1	1	1	0.4	0.7	0.453	0.11	0	1	1	1
Insects, arachnids		Termites	Isoptera	Te	Insecta	0.5	0.5	1	1	1	0.5	0.5	0		2	1		1	1	1	1	0.7	0.7	0.453	0.11	0	1	1	0.5
Insects, arachnids	Thysanoptera	Thysanoptera: Fungal feeders		Thy-F	Insecta	0.5	0	0	0	0	0	1	0		-1	0.5		1	1	1	1	1	1	0.482	0.095	0	1	0.5	0
Insects, arachnids	Thysanoptera	Thysanoptera: Plant feeders		Thy-P	Insecta	1	0	0	0	0	0	0	0		-1	0.5		1	1	1	1	1	1	0.482	0.095	0.5	1	0	0
Insects, arachnids		Thysanoptera	Thysanoptera	Thy	Insecta	1	0	0	0	0	0	1	0		-1	0.5		1	1	1	1	1	1	0.482	0.095	0	1	0	0
Insects, arachnids	Hemiptera	Hemiptera: Auchenorrhyncha		He-Au	Insecta	1	0	0	0	0	0	0	0		2	1		1	1	1	0.7	1	1	0.459	0.081	1	0.5	0.5	0.5
Insects, arachnids	Hemiptera	Hemiptera: Sternorrhyncha		He-Ste	Insecta	1	0	0	0	0	0	0	0		-0.6	0.6		1	1	1	1	0.7	0.7	0.459	0.081	0	1	1	1
Insects, arachnids	Hemiptera	Hemiptera: Heteroptera herbivores		He-He-H	Insecta	1	0	0	0	0	0	0	0		1	0.7		1	1	1	1	1	0.4	0.459	0.081	0.5	1	0	0
Insects, arachnids	Hemiptera	Hemiptera: Heteroptera predators		He-He-C	Insecta	0	0	0	0	0	0	0	1		1	0.5		1	1	0.7	1	1	1	0.459	0.091	0.5	1	0	0
Insects, arachnids		Hemiptera	Hemiptera	He	Insecta	1	0	0	0	0	0	0	0		0.6	0.6		1	1	1	0.7	0.7	0.7	0.459	0.081	0.5	1	0.5	0.5
Insects, arachnids		Psocoptera	Psocoptera	Pso	Insecta	0.5	0.5	0	0	0	0.5	1	0		-0.6	0.6		1	1	1	1	1	1	0.463	0.097	0.5	1	1	0
Insects, arachnids	Formicidae	Formicidae: Omnivores		Ant-O	Insecta	1	0	0	0	0	0	0	1		0.6	0.6	pack hunting | limited cannibalism	0.6	1.6	0.7	1	1	0.7	0.482	0.113	0	1	0.5	0.5
Insects, arachnids	Formicidae	Formicidae: Predators/scavengers		Ant-C	Insecta	0	0	0	0	0	0	0	1		0.6	0.6	pack hunting | limited cannibalism	0.6	1.6	0.7	1	1	1	0.482	0.113	0	1	0.5	0.5
Insects, arachnids	Formicidae	Formicidae: Herbivores		Ant-H	Insecta	1	0	0	0	0	0	0.5	0		0.6	0.6		1	1	0.7	1	1	0.7	0.482	0.113	0.5	1	0.5	0.5
Insects, arachnids	Formicidae	Formicidae: Farmers		Ant-Fa	Insecta	1	0	0	0	0	0	0	0.5	Hemiptera: Sternorrhyncha	0.6	0.6		1	1	0.7	1	1	0.7	0.482	0.113	0	1	0.5	0.5
Insects, arachnids		Formicidae	Formicidae	Ant	Insecta	1	0	0	0	0	0	0.5	1		0.6	0.6	pack hunting | limited cannibalism	0.6	1.6	0.7	1	1	0.7	0.482	0.113	0.5	1	0.5	0.5
Insects, arachnids		Hymenoptera: Wasps and parasitoids	Hymenoptera	Hym	Insecta	0.5	0	0	0	0	0	0	1	Invertebrates	0.6	0.6	parasitoid	-0.5	1.5	0.7	1	1	1	0.482	0.113	1	1	0	0.5
Insects, arachnids	Coleoptera: Predators	Coleoptera: Predators: Carabidae		Cpt-P-Car	Insecta	0.5	0	0	0	0	0	0	1		2	1		1	1	0.7	1	0.4	0.4	0.421	0.1	0.5	1	0	0
Insects, arachnids	Coleoptera: Predators	Coleoptera: Predators: Cantharidae		Cpt-P-Can	Insecta	0	0	0	0	0	0	0	1		2	1		1	1	0.7	1	1	0.4	0.421	0.1	1	1	0	0
Insects, arachnids	Coleoptera: Predators	Coleoptera: Predators: Staphylinidae		Cpt-P-Sta	Insecta	0	0	0	0	0	0	0	1		0	1		1	1	0.7	1	0.4	0.4	0.421	0.1	1	1	1	1
Insects, arachnids	Coleoptera	Coleoptera: Predators		Cpt-P	Insecta	1	0	0	0	0	0	0	1		2	1		1	1	0.7	1	0.4	0.4	0.421	0.1	1	1	1	1
Insects, arachnids	Coleoptera	Coleoptera: Omnivores		Cpt-O	Insecta	1	0	1	1	0	0.5	1	1		2	1		1	1	1	1	0.4	1	0.421	0.09	0	0	1	1
Insects, arachnids	Coleoptera	Coleoptera: Fungivores		Cpt-F	Insecta	0	0	0	0	0	0	1	1		0	1		1	1	1	1	0.4	0.4	0.421	0.09	0	1	1	0
Insects, arachnids	Coleoptera: Herbivores	Coleoptera: Herbivores: Herbidetritivores		Cpt-H-HD	Insecta	1	0	1	1	0	0.5	1	0		2	1		1	1	1	1	0.4	1	0.421	0.09	0	1	1	1
Insects, arachnids	Coleoptera: Herbivores	Coleoptera: Herbivores: Root feeders		Cpt-H-H	Insecta	1	0	0	1	0	0	1	0		0	1		1	1	1	1	0.4	1	0.421	0.09	0	0	1	1
Insects, arachnids	Coleoptera: Herbivores	Coleoptera: Herbivores: Granivores		Cpt-H-G	Insecta	1	0	0	0	0	0	0	0.5		2	1		1	1	1	1	0.4	1	0.421	0.09	0.5	1	0	0
Insects, arachnids	Coleoptera	Coleoptera: Herbivores		Cpt-H	Insecta	1	0	0	1	0	0	1	0		2	1		1	1	1	1	0.4	1	0.421	0.09	1	1	1	1
Insects, arachnids	Coleoptera	Coleoptera: Detritivores		Cpt-D	Insecta	1	0	1	0	0	0	1	1		2	1		1	1	1	1	0.4	1	0.421	0.09	1	1	1	1
Insects, arachnids	Coleoptera	Coleoptera: Necrovores		Cpt-AR	Insecta	0	0	0	0	0	0	1	1	Vertebrates	2	1	necrovore	1	1	1	1	0.4	0.4	0.421	0.09	1	1	0	0
Insects, arachnids		Coleoptera	Coleoptera	Cpt	Insecta	1	0	1	1	0	0.5	1	1		1.66667	1.1		1	1	1	1	0.4	0.4	0.421	0.09	1	1	1	1
Insects, arachnids		Lepidoptera	Lepidoptera	Le	Insecta	1	0.5	0.5	0	0	0	0.5	0		2	1		1	1	1	1	1	1	0.515	0.082	1	1	1	0
Insects, arachnids	Diptera	Diptera: Predators		Dipt-C	Insecta	0	0	0	0	0	0	0	1		0.6	0.6		1	1	0.7	1	1	1	0.453	0.106	1	0.5	1	0
Insects, arachnids	Diptera	Diptera: Phytosaprophages		Dipt-D	Insecta	1	0	1	0.5	0	0	0.5	0		0	1		1	1	1	1	1	1	0.453	0.096	1	0.5	1	0
Insects, arachnids	Diptera	Diptera: Microphages		Dipt-M	Insecta	0	0.5	0	0	0	0	1	0.5		0	1		1	1	1	1	1	1	0.453	0.096	1	0.5	1	0
Insects, arachnids	Diptera	Diptera: Fungivores		Dipt-F	Insecta	0	0	0	0	0	0	1	0		-0.6	0.6		1	1	1	1	1	1	0.453	0.096	1	0.5	1	0
Insects, arachnids	Diptera	Diptera: Necrovores		Dipt-AR	Insecta	0	0	0	0	0	0	0	1	Vertebrates	0	1	necrovore	1	1	1	1	1	1	0.453	0.096	1	1	0	0
Insects, arachnids		Diptera	Diptera	Dipt	Insecta	0.5	0	1	0.5	0	0	1	1		0	1		1	1	1	1	1	1	0.453	0.096	1	1	1	0
Oligochaetes, molluscs	Enchytraeidae	Enchytraeidae: Primary decomposers		En-1	Clitellata	0	0.5	1	0	0.5	0.5	0.5	0		-1	0.5	filtering the environment	4.5	0.75	1	1	1	1	0.418	0.108	0	0	1	0.5
Oligochaetes, molluscs	Enchytraeidae	Enchytraeidae: Secondary decomposers		En-2	Clitellata	0	0.5	0.5	0	1	0.5	0.5	0.5	Nematodes	-0.6	0.6	filtering the environment	4.5	0.75	1	1	1	1	0.418	0.108	0	0	1	1
Oligochaetes, molluscs		Enchytraeidae		En	Clitellata	0	0.5	0.5	0	1	0.5	0.5	0.5		-0.6	0.6	filtering the environment	4.5	0.75	1	1	1	1	0.418	0.108	0	0	1	1
Oligochaetes, molluscs	Lumbricina	Lumbricina: Epigeic		Ew-Ep	Clitellata	0.5	0.5	1	0.5	1	0.5	0.5	0.5		2.6	0.6	filtering the environment	4.5	0.75	1	1	1	0.4	0.448	0.122	0	0.5	1	0
Oligochaetes, molluscs	Lumbricina	Lumbricina: Anecic		Ew-An	Clitellata	0.5	0.5	0.5	0	1	0.5	0.5	0.5		3	0.7	filtering the environment	4.5	0.75	1	1	1	0.4	0.448	0.122	0	0	1	1
Oligochaetes, molluscs	Lumbricina	Lumbricina: Endogeic		Ew-En	Clitellata	0.5	0	0	0	1	0.5	0.5	0.5		3	0.7	filtering the environment	4.5	0.75	1	1	1	0.4	0.448	0.122	0	0	0	1
Oligochaetes, molluscs		Lumbricina	Lumbricina	Ew	Clitellata	0.5	0.5	1	0.5	1	0.5	0.5	0.5		2.6	0.6	filtering the environment	4.5	0.75	1	1	1	0.4	0.448	0.122	0	0	1	1
Oligochaetes, molluscs	Gastropoda	Gastropoda (snails)		Ga-Sn	Invertebrates	0.5	0.5	1	0.5	0.5	1	1	0.5		2	1		1	1	1	1	0.4	0.4	0.316	0.042	0.5	1	1	0
Oligochaetes, molluscs	Gastropoda	Gastropoda (slugs)		Ga-Sl	Invertebrates	0.5	0.5	1	0.5	0.5	1	1	0.5		1.4	0.6		1	1	1	1	0.7	0.4	0.371	0.0938	0.5	1	1	0.5
Oligochaetes, molluscs		Gastropoda		Ga	Invertebrates	0.5	0.5	1	0.5	0.5	1	1	0.5		2	1		1	1	1	1	0.4	0.4	0.344	0.068	0.5	1	1	0.5
Vertebrates	Amphibia	Amphibia: Social insect eaters		Am-Soc	EctothermVertebrates	0	0	0	0	0	0	0	1	Formicidae | Termites	4	1		1	1	0.7	0.7	1	0.7	0.388	0.097	1	1	0	0
Vertebrates	Amphibia	Amphibia: Generalists		Am-G	EctothermVertebrates	0	0	0	0	0	0	0	1		4	1		1	1	0.7	0.7	1	0.7	0.388	0.097	1	1	0	0
Vertebrates	Amphibia	Amphibia: Fossorial generalists		Am-FG	EctothermVertebrates	0	0	0	0	0	0	0	1		4	1		1	1	0.7	1	1	0.7	0.388	0.097	0	0	0.5	1
Vertebrates		Amphibia		Am	EctothermVertebrates	0	0	0	0	0	0	0	1		4	1		1	1	0.7	1	1	0.7	0.388	0.097	1	1	0	0
Vertebrates	Reptilia	Reptilia: Social insect eaters		Re-Soc	EctothermVertebrates	0	0	0	0	0	0	0	1	Formicidae | Termites	5	0.5		1	1	0.7	1	0.7	1	0.388	0.097	0	1	0	0
Vertebrates	Reptilia	Reptilia: Generalists		Re-G	EctothermVertebrates	0.5	0	0	0	0	0	0	1		4	1		1	1	0.7	1	0.7	1	0.388	0.097	1	1	0	0
Vertebrates	Reptilia	Reptilia: Fossorial social insect eaters		Re-FSoc	EctothermVertebrates	0	0	0	0	0	0	0	1	Formicidae | Termites	3.4	0.6		1	1	0.7	1	0.7	1	0.388	0.097	0	0	1	1
Vertebrates	Reptilia	Reptilia: Fossorial generalists		Re-FG	EctothermVertebrates	0	0	0	0	0	0	0	1		4	1		1	1	0.7	1	0.7	1	0.388	0.097	0	0	1	1
Vertebrates		Reptilia		Re	EctothermVertebrates	0	0	0	0	0	0	0	1		4	1		1	1	0.7	1	0.7	1	0.388	0.097	0	1	0	0
Vertebrates	Mammalia	Mammalia: Social insect eaters		Ma-Soc	Endotherms	0	0	0	0	0	0	0	1	Formicidae | Termites	7	0.5	predation on many prey simultaneously	1.5	1	0.7	1	0.7	1	0.388	0.097	0	1	0	0
Vertebrates	Mammalia	Mammalia: Opportunists		Ma-Op	Endotherms	1	0	0	0	0	0	0	1		6	1		1	1	1	1	1	1	0.388	0.097	0	1	0	0
Vertebrates	Mammalia	Mammalia: Insectivores		Ma-Ins	Endotherms	0	0	0	0	0	0	0	1		4	1		1	1	0.7	1	1	1	0.388	0.097	0	1	1	1
Vertebrates	Mammalia	Mammalia: Fossorial generalists		Ma-FG	Endotherms	0	0	0	0	0	0	0	1		5	0.5		1	1	0.7	1	1	1	0.388	0.097	0	0	1	1
Vertebrates		Mammalia		Ma	Endotherms	0.5	0	0	0	0	0	0	1		5	0.7		1	1	0.7	1	1	1	0.388	0.097	0	1	1	1
Vertebrates	Aves	Aves: Ground-gleaners		Av-GG	Endotherms	0	0	0	0	0	0	0	1		4	1		1	1	0.7	0.7	1	1	0.388	0.097	1	1	0	0
Vertebrates	Aves	Aves: Ground-probers		Av-GP	Endotherms	0	0	0	0	0	0	0	1		5	0.5		1	1	0.7	0.7	1	1	0.388	0.097	0	0	1	1
Vertebrates	Aves	Aves: Ground omnivores		Av-GO	Endotherms	1	0	0	0	0	0	0.5	1		6	1		1	1	1	0.7	1	1	0.388	0.097	0	1	1	0
Vertebrates		Aves		Av	Endotherms	0.5	0	0	0	0	0	0	1		5	0.7		1	1	0.7	0.7	1	1	0.388	0.097	0	1	1	0
Vertebrates		Vertebrates		V	Endotherms	0.5	0	0	0	0	0	0	1		5.66667	1.1		1	1	1	1	1	1	0.388	0.097	1	1	1	1

## Sheet: ColumnDescriptions
Column	Description
BroadCategory	Name of a broad taxonomic/functional category
ParentGroup	Name of the broader group that includes the trophic guild
Group	Name of the trophic guild
GroupDescription	List of taxonomic groups included/morphological characteristics to distinguish the group with references to do it
Abbreviation	Used e.g. to display on the plots
MetabolicType	Name of broad phylogenetic category to account for in metabolism calculation
Example	The column marks groups that are used for the reconstruction in the main text
Columns P to Fa (trophic links)	In all entries 1 = strong link, 0.5 = auxiliary link, empty = no link or link can be neglected
P	Feeds on living vascular plant shoots and/or (fine) roots
A	Feeds on photoautotrophic soil microorganisms including unicellular soil algae, algae and cyanobacteria in association with lichens and photoautotrophic protists
L	Feeds on dead leaves and dead fine roots
W	Feeds on dead tree trunks, twigs, branches, large roots, etc
S	Feeds on animal faeces, residues of microorganisms and other transformed organic matter associated with mineral soil fractions
B	Feeds on free-living prokaryotes, here traditionally includes domains Bacteria and Archaea
F	Feeds on fungi including free-living saprotrophs, mycorrhizal fungi and lichen-associated fungi, predominantly mycelium and spores, but also fruiting bodies
Fa	Feeds on fauna
Specific	Specific links to other trophic groups
MassMean	Mean log10-transformed fresh body mass of the guild, a rough approximation
MassSD	Standard deviation of mean log10-transformed fresh body mass of the guild, a rough approximation
PPMRtraits	PPMR = Predator–prey mass ratio. Here traits modifying the PPMR are listed
PPMRopt	Multiplying coefficient modifying the optimum PPMR (higher values = ratio is larger; lower values = ratio is smaller)
PPMRwidth	Multiplying coefficient modifying the PPMR distribution breadth (higher values = wide size spectrum of prey; lower values = narrow size spectrum of prey)
Columns Carnivore to Metabolites (defences)	In all entries 0.2 = very strong protection, 0.4 = strong protection, 0.7 = moderate protection, empty = negligible protection
Carnivore	Organism is a carnivore and may strike back while being attacked (for organisms in the same size class)
Agility	Organism may escape predator by jumping away. Potentially reduces predation pressure
PhysicalProtection	Organism is physically protected from predators (e.g. by a cuticle or shell). Reduces predation and increases PPMR
Metabolites	Organism produces protective metabolites, such. as e.g. poison. Requires specific adaptations to overcome and thus on average largely reduces predation
FeedingMechanism	How food is ingested, including general mouthpart morphology. Related to PPMR and food types
OtherTraits	Other traits that are related to defence or feeding
PropC	Proportion of carbon in the body, average value
PropN	Proportion of nitrogen in the body, average value
ReferenceStoichiometry	Reference for entries of the information on elemental composition
Columns above to eu (vertical stratification)	In all entries 1 = many species in this layer, 0.5 = few species in this layer, empty = no species in this layer, or very rare exceptions
above	Organisms that spend part of their life cycle aboveground (e.g. flying or living on green vegetation), but are involved in soil food webs as larvae or by predation on soil animals
epi	Organisms that are active on litter, wood and stone surfaces. Usually actively moving. Only occasionally climbing understorey. Can use coarse detritus as a shelter
hemi	Organisms that inhabit coarse detritus, found predominantly inside decomposing litter or wood
eu	Organisms that inhabit lower organic and mineral soil layers, including rhizosphere
Sing "|" stands for "AND" and separates several traits within the same entry
Original version of the table is published in Potapov, Anton M., Frédéric Beaulieu, Klaus Birkhofer, Sarah L. Bluhm, Maxim I. Degtyarev, Miloslav Devetter, Anton A. Goncharov, et al. ‘Feeding Habits and Multifunctional Classification of Soil‐associated Consumers from Protists to Vertebrates’. Biological Reviews, 2022, brv.12832. https://doi.org/10.1111/brv.12832. This version has two additional c…
