# Supplementary material for: Energy and biomass distribution in soil food webs of temperate and tropical forests
Source: Nat Commun. 2026 Jan 9;17:417. doi: 10.1038/s41467-025-68083-8 (PMC12796436; doi:10.1038/s41467-025-68083-8)
Supplement: Supplementary file 3 — Supplementary Data 1 [file 41467_2025_68083_MOESM3_ESM.zip › DataCodeRev/Raw_metabolicRates.csv]

MetabolicType	Reference	a	PerMass_Exponent	E	ln_i0_watt	Mass_g	T_Kelvin	Boltzmann_eVK
Arachnida	Ehnes et al. 2011	0.5653	-0.4347	0.7093	20.297	0.1	293.15	0.0000862
Chilopoda	Ehnes et al. 2011	0.5581	-0.4419	0.803	23.919	0.1	293.15	0.0000862
Clitellata	Ehnes et al. 2011	0.8007	-0.1993	0.4433	9.784	0.1	293.15	0.0000862
Insecta	Ehnes et al. 2011	0.7589	-0.2411	0.6574	19.026	0.1	293.15	0.0000862
Isopoda	Ehnes et al. 2011	0.5545	-0.4455	0.6867	18.81	0.1	293.15	0.0000862
Mesostigmata	Ehnes et al. 2011	0.6905	-0.3095	0.3793	6.255	0.1	293.15	0.0000862
Oribatida	Ehnes et al. 2011	0.6794	-0.3206	0.7061	18.527	0.1	293.15	0.0000862
Progoneata	Ehnes et al. 2011	0.5713	-0.4287	0.67	18.105	0.1	293.15	0.0000862
Prostigmata	Ehnes et al. 2011	0.6599	-0.3401	0.4125	6.652	0.1	293.15	0.0000862
Nematoda	Klekowski et al. 1972	0.72	-0.28	0.68	18.19	0.1	293.15	0.0000862
EctothermVertebrates	Brown et al. 2004	0.71	-0.29	0.68	18.18	0.1	293.15	0.0000862
Plants	Brown et al. 2004	0.71	-0.29	0.69	16.35	0.1	293.15	0.0000862
Unicellular	Brown et al. 2004	0.71	-0.29	0.69	15.85	0.1	293.15	0.0000862
Invertebrates	Brown et al. 2004	0.71	-0.29	0.69	17.17	0.1	293.15	0.0000862
Endotherms	Brown et al. 2004	0.71	-0.29	0.69	19.5	0.1	293.15	0.0000862
