# Supplementary material for: Energy and biomass distribution in soil food webs of temperate and tropical forests
Source: Nat Commun. 2026 Jan 9;17:417. doi: 10.1038/s41467-025-68083-8 (PMC12796436; doi:10.1038/s41467-025-68083-8)
Supplement: Supplementary file 3 — Supplementary Data 1 [file 41467_2025_68083_MOESM3_ESM.zip › DataCodeRev/Raw_isotopes.xlsx]

## Sheet: For R
Region	Group	D13C	percentC	D15N	percentN
Beech forests (Germany)	Araneae	5.55256	52.5826	7.63291	14.9912
Beech forests (Germany)	Chilopoda	4.9421	45.3879	6.63522	12.3408
Beech forests (Germany)	Coleoptera	4.13127	49.5317	7.69013	11.4777
Beech forests (Germany)	Collembola	5.03448	42.3051	2.75493	11.9048
Beech forests (Germany)	Diplopoda	5.58573	27.1568	1.92205	5.07923
Beech forests (Germany)	Diplura	5.69935	47.0106	7.45149	10.3208
Beech forests (Germany)	Isopoda	5.05424	31.5757	3.463	7.46624
Beech forests (Germany)	Lumbricina	5.1505	47.421	3.42655	13.3789
Beech forests (Germany)	Mesostigmata	5.82535	44.2532	6.876	12.4728
Beech forests (Germany)	Opiliones	4.70192		4.81375	6.99051
Beech forests (Germany)	Oribatida	3.72688	42.3467	3.26536	9.97253
Beech forests (Germany)	Pseudoscorpiones	5.21568		4.0655	14.9258
Beech forests (Germany)	Symphyla	4.60171	34.4065	4.9621	10.2508
Beech forests (Germany)	Thysanoptera	2.50439	46.5365	2.76336	9.96362
Rainforests (Indonesia)	Araneae	4.87319	57.6229	3.7318	10.2284
Rainforests (Indonesia)	Blattodea	4.71579	55.1905	3.86952	11.2151
Rainforests (Indonesia)	Coleoptera	2.56345		1.83116	13.2352
Rainforests (Indonesia)	Collembola	2.65918	22.7041	5.24484	4.36775
Rainforests (Indonesia)	Diplopoda	4.20087	44.3055	2.96602	7.96088
Rainforests (Indonesia)	Diplura	5.22962	47.782	9.29023	11.5603
Rainforests (Indonesia)	Diptera	4.65466	45.2907	4.91359	9.05645
Rainforests (Indonesia)	Formicidae	4.12591	42.0026	6.37242	10.6924
Rainforests (Indonesia)	Hemiptera	4.33363	50.8139	2.66813	10.1909
Rainforests (Indonesia)	Isopoda	3.14462		7.95236
Rainforests (Indonesia)	Isoptera	2.98984	32.7435	2.71426	12.8329
Rainforests (Indonesia)	Lepidoptera	3.59864	56.8778	4.37911	7.5493
Rainforests (Indonesia)	Lumbricina	5.12896	39.2035	5.49041	10.4707
Rainforests (Indonesia)	Mesostigmata	3.44898	21.4478	7.34698	4.0996
Rainforests (Indonesia)	Oribatida	2.94208	21.9816	4.79864	4.27535
Rainforests (Indonesia)	Orthoptera	3.84536	42.6449	1.43728	7.15912
Rainforests (Indonesia)	Pauropoda	4.9294		-1.43158
Rainforests (Indonesia)	Protura	3.38393		0.522958
Rainforests (Indonesia)	Pseudoscorpiones	4.32839	43.0679	8.41596	9.94922
Rainforests (Indonesia)	Psocoptera	3.71307	44.5422	2.8519	10.7625
Rainforests (Indonesia)	Symphyla	4.73729	33.4427	5.91053	8.28401
Rainforests (Indonesia)	Thysanoptera	3.63688	53.2645	3.82875	10.4332
Spruce and broadleaved forests (Russia)	Araneae	5.70667	45.15	5.01	13.3
Spruce and broadleaved forests (Russia)	Chilopoda	5.99333	47.4	6.46667	13.7
Spruce and broadleaved forests (Russia)	Coleoptera	4.71	42.3	4.76333	10.3
Spruce and broadleaved forests (Russia)	Collembola	5.10582	36.7389	2.23077	8.49999
Spruce and broadleaved forests (Russia)	Enchytraeidae	6.25982	41.7733	8.55822	10.76
Spruce and broadleaved forests (Russia)	Lumbricina	5.43192	33.9308	2.16108	9.09993
Spruce and broadleaved forests (Russia)	Mesostigmata	5.57228	45.7973	6.54558	12.1908
Spruce and broadleaved forests (Russia)	Nematoda	5.8761	34.5058	6.0877	6.07989
Spruce and broadleaved forests (Russia)	Oribatida	5.23994	38.9738	3.41257	8.94556
Spruce and broadleaved forests (Russia)	Other mites	4.51768	46.3362	5.43417	10.2621
Monsoon forests (Vietnam)	Araneae	3.07381	45.6762	5.46	10.9
Monsoon forests (Vietnam)	Blattodea	3.24909	49.83	2.26091	11.7636
Monsoon forests (Vietnam)	Chilopoda	3.51545	51.4364	5.82727	10.7909
Monsoon forests (Vietnam)	Coleoptera	3.055	53.9643	4.26286	9.8
Monsoon forests (Vietnam)	Collembola	3.37382	49.8735	-0.0105882	12.7324
Monsoon forests (Vietnam)	Isopoda	2.83778	33.7778	2.11667	6.83333
Monsoon forests (Vietnam)	Dermaptera	2.564	46.94	5.512	11.18
Monsoon forests (Vietnam)	Diplopoda	3.12833	38.2833	2.16667	5.86667
Monsoon forests (Vietnam)	Diptera	1.69	47	4.25	7.53333
Monsoon forests (Vietnam)	Gastropoda	5.2925	36.375	3.8	6.575
Monsoon forests (Vietnam)	Lumbricina	4.61833	47.3708	5.08917	11.6375
Monsoon forests (Vietnam)	Opiliones	3.38	44.475	4.3475	9.9
Monsoon forests (Vietnam)	Orthoptera	2.22231	47.0692	1.28692	10.5846
Monsoon forests (Vietnam)	Pseudoscorpiones	3.15	60.6	4.166	12.66

## Sheet: Pivot
dataset	group	Average of D13C	Average of percentC	Average of D15N	Average of percentN
Klarner_GermanExploratories_2008	Araneae	5.55256	52.5826	7.63291	14.9912
Klarner_GermanExploratories_2008	Chilopoda	4.9421	45.3879	6.63522	12.3408
Klarner_GermanExploratories_2008	Coleoptera	4.13127	49.5317	7.69013	11.4777
Klarner_GermanExploratories_2008	Collembola	5.03448	42.3051	2.75493	11.9048
Klarner_GermanExploratories_2008	Diplopoda	5.58573	27.1568	1.92205	5.07923
Klarner_GermanExploratories_2008	Diplura	5.69935	47.0106	7.45149	10.3208
Klarner_GermanExploratories_2008	Isopoda	5.05424	31.5757	3.463	7.46624
Klarner_GermanExploratories_2008	Lumbricina	5.1505	47.421	3.42655	13.3789
Klarner_GermanExploratories_2008	Mesostigmata	5.82535	44.2532	6.876	12.4728
Klarner_GermanExploratories_2008	Opiliones	4.70192		4.81375	6.99051
Klarner_GermanExploratories_2008	Oribatida	3.72688	42.3467	3.26536	9.97253
Klarner_GermanExploratories_2008	Pseudoscorpiones	5.21568		4.0655	14.9258
Klarner_GermanExploratories_2008	Symphyla	4.60171	34.4065	4.9621	10.2508
Klarner_GermanExploratories_2008	Thysanoptera	2.50439	46.5365	2.76336	9.96362
Potapov_Indonesia_Community_2013	Araneae	4.87319	57.6229	3.7318	10.2284
Potapov_Indonesia_Community_2013	Blattodea	4.71579	55.1905	3.86952	11.2151
Potapov_Indonesia_Community_2013	Coleoptera	2.56345		1.83116	13.2352
Potapov_Indonesia_Community_2013	Collembola	2.65918	22.7041	5.24484	4.36775
Potapov_Indonesia_Community_2013	Diplopoda	4.20087	44.3055	2.96602	7.96088
Potapov_Indonesia_Community_2013	Diplura	5.22962	47.782	9.29023	11.5603
Potapov_Indonesia_Community_2013	Diptera	4.65466	45.2907	4.91359	9.05645
Potapov_Indonesia_Community_2013	Formicidae	4.12591	42.0026	6.37242	10.6924
Potapov_Indonesia_Community_2013	Hemiptera	4.33363	50.8139	2.66813	10.1909
Potapov_Indonesia_Community_2013	Isopoda	3.14462		7.95236
Potapov_Indonesia_Community_2013	Isoptera	2.98984	32.7435	2.71426	12.8329
Potapov_Indonesia_Community_2013	Lepidoptera	3.59864	56.8778	4.37911	7.5493
Potapov_Indonesia_Community_2013	Lumbricina	5.12896	39.2035	5.49041	10.4707
Potapov_Indonesia_Community_2013	Mesostigmata	3.44898	21.4478	7.34698	4.0996
Potapov_Indonesia_Community_2013	Oribatida	2.94208	21.9816	4.79864	4.27535
Potapov_Indonesia_Community_2013	Orthoptera	3.84536	42.6449	1.43728	7.15912
Potapov_Indonesia_Community_2013	Pauropoda	4.9294		-1.43158
Potapov_Indonesia_Community_2013	Protura	3.38393		0.522958
Potapov_Indonesia_Community_2013	Pseudoscorpiones	4.32839	43.0679	8.41596	9.94922
Potapov_Indonesia_Community_2013	Psocoptera	3.71307	44.5422	2.8519	10.7625
Potapov_Indonesia_Community_2013	Symphyla	4.73729	33.4427	5.91053	8.28401
Potapov_Indonesia_Community_2013	Thysanoptera	3.63688	53.2645	3.82875	10.4332
Potapov_SizeStructure_Community_2019	Araneae	5.70667	45.15	5.01	13.3
Potapov_SizeStructure_Community_2019	Chilopoda	5.99333	47.4	6.46667	13.7
Potapov_SizeStructure_Community_2019	Coleoptera	4.71	42.3	4.76333	10.3
Potapov_SizeStructure_Community_2019	Collembola	5.10582	36.7389	2.23077	8.49999
Potapov_SizeStructure_Community_2019	Enchytraeidae	6.25982	41.7733	8.55822	10.76
Potapov_SizeStructure_Community_2019	Lumbricina	5.43192	33.9308	2.16108	9.09993
Potapov_SizeStructure_Community_2019	Mesostigmata	5.57228	45.7973	6.54558	12.1908
Potapov_SizeStructure_Community_2019	Nematoda	5.8761	34.5058	6.0877	6.07989
Potapov_SizeStructure_Community_2019	Oribatida	5.23994	38.9738	3.41257	8.94556
Potapov_SizeStructure_Community_2019	Prostigmata	4.51768	46.3362	5.43417	10.2621
Tiunov_SoilFauna_Vietnam_2007to2009	Araneae	3.07381	45.6762	5.46	10.9
Tiunov_SoilFauna_Vietnam_2007to2009	Blattodea	3.24909	49.83	2.26091	11.7636
Tiunov_SoilFauna_Vietnam_2007to2009	Chilopoda	3.51545	51.4364	5.82727	10.7909
Tiunov_SoilFauna_Vietnam_2007to2009	Coleoptera	3.055	53.9643	4.26286	9.8
Tiunov_SoilFauna_Vietnam_2007to2009	Collembola	3.37382	49.8735	-0.0105882	12.7324
Tiunov_SoilFauna_Vietnam_2007to2009	Crustacea	2.83778	33.7778	2.11667	6.83333
Tiunov_SoilFauna_Vietnam_2007to2009	Dermaptera	2.564	46.94	5.512	11.18
Tiunov_SoilFauna_Vietnam_2007to2009	Diplopoda	3.12833	38.2833	2.16667	5.86667
Tiunov_SoilFauna_Vietnam_2007to2009	Diptera	1.69	47	4.25	7.53333
Tiunov_SoilFauna_Vietnam_2007to2009	Gastropoda	5.2925	36.375	3.8	6.575
Tiunov_SoilFauna_Vietnam_2007to2009	Hirudinea	6.06469	49.0694	11.4086	12.7143
Tiunov_SoilFauna_Vietnam_2007to2009	Lumbricina	4.61833	47.3708	5.08917	11.6375
Tiunov_SoilFauna_Vietnam_2007to2009	Opiliones	3.38	44.475	4.3475	9.9
Tiunov_SoilFauna_Vietnam_2007to2009	Orthoptera	2.22231	47.0692	1.28692	10.5846
Tiunov_SoilFauna_Vietnam_2007to2009	Pseudoscorpiones	3.15	60.6	4.166	12.66
(blank)	(blank)

## Sheet: Raw
dataset	locationID	D13C	D15N	percentC	percentN	group
Klarner_GermanExploratories_2008	HEW2	-1.4435	9.9545	61.37	10.67	Coleoptera
Klarner_GermanExploratories_2008	HEW3	-1.137	12.613	49.72	12.54	Coleoptera
Klarner_GermanExploratories_2008	HEW3	0.043	4.893	54.64	11.42	Coleoptera
Klarner_GermanExploratories_2008	HEW13	0.4945	11.5025	51.21	12.61	Coleoptera
Klarner_GermanExploratories_2008	HEW10	0.5313	11.0035	62.14	7.25	Coleoptera
Klarner_GermanExploratories_2008	HEW2	0.6065	2.7445	51.07	12.47	Coleoptera
Potapov_Indonesia_Community_2013	BO3	0.85651	1.32132			Coleoptera
Klarner_GermanExploratories_2008	HEW4	0.8595	9.5265	56.97	10.26	Coleoptera
Potapov_Indonesia_Community_2013	BJ4	0.931195	0.590838			Coleoptera
Klarner_GermanExploratories_2008	HEW13	0.9645	3.4325	51.84	12.25	Coleoptera
Tiunov_SoilFauna_Vietnam_2007to2009	AFZ	1.17	4.65	45.6	8.9	Coleoptera
Klarner_GermanExploratories_2008	HEW3	1.233	9.923	49.79	12.95	Coleoptera
Klarner_GermanExploratories_2008	HEW22	1.4815	12.7125	47.66	12.41	Coleoptera
Klarner_GermanExploratories_2008	HEW12	1.5843	12.6115	55.99	10	Coleoptera
Klarner_GermanExploratories_2008	HEW22	1.6615	12.0225	50.72	13.53	Coleoptera
Klarner_GermanExploratories_2008	HEW17	1.6815	12.518	51.44	11.93	Coleoptera
Klarner_GermanExploratories_2008	HEW22	1.7515	4.3225	52.19	12.83	Coleoptera
Tiunov_SoilFauna_Vietnam_2007to2009	Camp	1.94	1.77	33.5	6.5	Coleoptera
Tiunov_SoilFauna_Vietnam_2007to2009	AFZ	1.98	4.49	46.2	9.7	Coleoptera
Klarner_GermanExploratories_2008	HEW5	2	9.394	57.73	12.33	Coleoptera
Klarner_GermanExploratories_2008	HEW5	2.01	8.974	48.75	12.91	Coleoptera
Potapov_Indonesia_Community_2013	BJ2	2.04556	3.41484			Coleoptera
Klarner_GermanExploratories_2008	HEW36	2.0475	9.27075	49.21	12.39	Coleoptera
Klarner_GermanExploratories_2008	HEW3	2.063	3.563	49.32	11.19	Coleoptera
Potapov_Indonesia_Community_2013	HR1	2.11536	6.82032			Coleoptera
Klarner_GermanExploratories_2008	HEW16	2.1325	13.125	55.08	10.8	Coleoptera
Potapov_Indonesia_Community_2013	HR2	2.13781	0.180321			Coleoptera
Klarner_GermanExploratories_2008	HEW36	2.19345	6.50275		12.5763	Coleoptera
Potapov_Indonesia_Community_2013	HJ4	2.20727	5.73932			Coleoptera
Klarner_GermanExploratories_2008	SEW1	2.23783	3.68379	38.6396	8.89163	Coleoptera
Klarner_GermanExploratories_2008	HEW10	2.2513	12.7835	54.34	11.35	Coleoptera
Klarner_GermanExploratories_2008	HEW5	2.28	9.614	49.55	12.2	Coleoptera
Potapov_Indonesia_Community_2013	BR2	2.3543	1.81032			Coleoptera
Potapov_Indonesia_Community_2013	HJ1	2.35657	4.49532			Coleoptera
Klarner_GermanExploratories_2008	SEW5	2.37486	7.00262	53.7504	8.33939	Coleoptera
Potapov_Indonesia_Community_2013	BR4	2.4252	-1.55268			Coleoptera
Potapov_Indonesia_Community_2013	HR4	2.45559	0.655171			Coleoptera
Klarner_GermanExploratories_2008	HEW10	2.46119	7.5475		11.8044	Coleoptera
Klarner_GermanExploratories_2008	HEW13	2.5545	7.0625	53.68	11.67	Coleoptera
Klarner_GermanExploratories_2008	HEW11	2.6121	4.8645		11.0896	Coleoptera
Potapov_Indonesia_Community_2013	BO2	2.61603	1.50432			Coleoptera
Tiunov_SoilFauna_Vietnam_2007to2009	L	2.64	4.11	52.8	9.5	Coleoptera
Potapov_Indonesia_Community_2013	HF4	2.65207	1.63032			Coleoptera
Klarner_GermanExploratories_2008	HEW36	2.6575	13.3607	55.41	12.69	Coleoptera
Potapov_Indonesia_Community_2013	HR3	2.67322	-2.50068			Coleoptera
Klarner_GermanExploratories_2008	HEW10	2.6813	7.3435	52.65	11.64	Coleoptera
Klarner_GermanExploratories_2008	HEW1	2.72	4.0375		11.18	Coleoptera
Klarner_GermanExploratories_2008	HEW6	2.733	13.024	47.33	11.99	Coleoptera
Klarner_GermanExploratories_2008	HEW22	2.7415	7.3725	49.45	11.96	Coleoptera
Klarner_GermanExploratories_2008	AEW1	2.80331	4.86341	45.1202	11.1349	Coleoptera
Tiunov_SoilFauna_Vietnam_2007to2009	AFZ	2.83	1.77	47	9.1	Coleoptera
Klarner_GermanExploratories_2008	HEW6	2.883	3.014	50.18	12.1	Coleoptera
Klarner_GermanExploratories_2008	HEW3	2.883	7.943	55.35	12.75	Coleoptera
Tiunov_SoilFauna_Vietnam_2007to2009	AFZ	2.89	2.54	76	15	Coleoptera
Klarner_GermanExploratories_2008	HEW10	2.9013	9.8935	53.29	11.35	Coleoptera
Klarner_GermanExploratories_2008	HEW12	2.9543	15.0815	55.78	11.53	Coleoptera
Tiunov_SoilFauna_Vietnam_2007to2009	Camp	2.96	3.14	52.7	10	Coleoptera
Klarner_GermanExploratories_2008	HEW21	2.9645	3.4815	57.19	10.18	Coleoptera
Klarner_GermanExploratories_2008	HEW36	3.0575	11.9908	61.08	12.31	Coleoptera
Klarner_GermanExploratories_2008	HEW12	3.0843	10.5515	55.56	12.57	Coleoptera
Potapov_Indonesia_Community_2013	BR1	3.09548	-1.02868			Coleoptera
Klarner_GermanExploratories_2008	HEW13	3.1345	8.5425	56.25	14.59	Coleoptera
Potapov_Indonesia_Community_2013	HJ2	3.14675	0.701321			Coleoptera
Klarner_GermanExploratories_2008	HEW36	3.2075	8.76075	54.04	12.67	Coleoptera
Klarner_GermanExploratories_2008	HEW21	3.2845	12.5915	57	12.24	Coleoptera
Klarner_GermanExploratories_2008	HEW12	3.2943	5.7315	50.41	11.87	Coleoptera
Klarner_GermanExploratories_2008	HEW10	3.3013	10.2735	55.06	11.34	Coleoptera
Klarner_GermanExploratories_2008	HEW12	3.3143	8.1515	54.81	13.34	Coleoptera
Klarner_GermanExploratories_2008	HEW10	3.3413	9.1635	55.22	13.33	Coleoptera
Potapov_Indonesia_Community_2013	HF3	3.35247	0.820321			Coleoptera
Klarner_GermanExploratories_2008	HEW47	3.426	8.506	56.92	12.41	Coleoptera
Tiunov_SoilFauna_Vietnam_2007to2009	AFZ	3.47	5.55	44.7	7.6	Coleoptera
Potapov_Indonesia_Community_2013	BJ5	3.48682	6.62484		6.85963	Coleoptera
Klarner_GermanExploratories_2008	HEW1	3.51	9.5775	56.11	14.78	Coleoptera
Potapov_Indonesia_Community_2013	BJ3	3.51861	0.482321			Coleoptera
Klarner_GermanExploratories_2008	HEW16	3.6025	10.095	54.28	13.55	Coleoptera
Klarner_GermanExploratories_2008	HEW22	3.6215	4.9225	54.25	13.26	Coleoptera
Klarner_GermanExploratories_2008	HEW2	3.6265	13.0345	54.88	12.62	Coleoptera
Klarner_GermanExploratories_2008	HEW2	3.64045	6.55852	49.7492	10.1866	Coleoptera
Klarner_GermanExploratories_2008	HEW22	3.66984	7.57446	47.4427	10.8253	Coleoptera
Tiunov_SoilFauna_Vietnam_2007to2009	DFL	3.67	5.62	55.8	8.1	Coleoptera
Klarner_GermanExploratories_2008	HEW16	3.6725	9.805	54.72	14.09	Coleoptera
Klarner_GermanExploratories_2008	HEW11	3.6843	3.2025	51.04	12.33	Coleoptera
Klarner_GermanExploratories_2008	HEW2	3.6865	2.4845	54.87	12.92	Coleoptera
Klarner_GermanExploratories_2008	SEW3	3.69285	6.54062	46.2765	11.3151	Coleoptera
Klarner_GermanExploratories_2008	HEW12	3.70899	2.0525		11.2747	Coleoptera
Tiunov_SoilFauna_Vietnam_2007to2009	Camp	3.75	2.64	83.8	16.5	Coleoptera
Klarner_GermanExploratories_2008	SEW37	3.75932	3.95419	43.3936	10.1196	Coleoptera
Tiunov_SoilFauna_Vietnam_2007to2009	DFL	3.77	6.12	56	8.2	Coleoptera
Klarner_GermanExploratories_2008	HEW4	3.7895	4.8565	52.68	12.22	Coleoptera
Klarner_GermanExploratories_2008	HEW12	3.8043	9.3215	51.72	12.22	Coleoptera
Klarner_GermanExploratories_2008	HEW36	3.80711	5.90975		10.7619	Coleoptera
Klarner_GermanExploratories_2008	HEW1	3.82	6.9975	55.76	13.06	Coleoptera
Tiunov_SoilFauna_Vietnam_2007to2009	L	3.84	4.64	51	9.5	Coleoptera
Klarner_GermanExploratories_2008	HEW10	3.8529	3.2905		10.9716	Coleoptera
Klarner_GermanExploratories_2008	HEW12	3.86196	6.1565		10.5671	Coleoptera
Klarner_GermanExploratories_2008	HEW21	3.9045	10.2315	47.35	11.26	Coleoptera
Tiunov_SoilFauna_Vietnam_2007to2009	L	3.92	5.04	52.4	9.8	Coleoptera
Klarner_GermanExploratories_2008	AEW17	3.92564		45.9017	10.2501	Coleoptera
Tiunov_SoilFauna_Vietnam_2007to2009	DFL	3.94	7.6	58	8.8	Coleoptera
Klarner_GermanExploratories_2008	HEW16	3.9825	9.785	53.6	13.75	Coleoptera
Klarner_GermanExploratories_2008	HEW36	3.99507	3.36875		9.37983	Coleoptera
Klarner_GermanExploratories_2008	SEW48	4.00003	6.15585	50.7517	7.57472	Coleoptera
Klarner_GermanExploratories_2008	HEW4	4.0095	3.5265	51.3	12.67	Coleoptera
Klarner_GermanExploratories_2008	HEW13	4.0245	8.8025	55.42	14.46	Coleoptera
Klarner_GermanExploratories_2008	HEW3	4.043	12.693	56.63	10.48	Coleoptera
Klarner_GermanExploratories_2008	HEW4	4.0495	-2.6835	55.26	11.16	Coleoptera
Klarner_GermanExploratories_2008	HEW1	4.07	10.2475	55.08	14.41	Coleoptera
Klarner_GermanExploratories_2008	HEW17	4.0715	3.728	51.71	11.73	Coleoptera
Klarner_GermanExploratories_2008	HEW16	4.1125	5.065	47.17	12.33	Coleoptera
Klarner_GermanExploratories_2008	HEW10	4.1613	5.2735	52.34	11	Coleoptera
Klarner_GermanExploratories_2008	HEw12	4.1843	2.8415	52.55	10.57	Coleoptera
Klarner_GermanExploratories_2008	SEW43	4.21919	8.08131	35.823	6.87075	Coleoptera
Klarner_GermanExploratories_2008	HEW47	4.256	5.366	51.45	11.61	Coleoptera
Klarner_GermanExploratories_2008	HEW6	4.263	5.044	54.15	12.26	Coleoptera
Potapov_Indonesia_Community_2013	HF2	4.27867	3.08284		19.6108	Coleoptera
Klarner_GermanExploratories_2008	HEW11	4.28575	6.3455		11.5947	Coleoptera
Klarner_GermanExploratories_2008	HEW10	4.28781	6.6435		10.827	Coleoptera
Klarner_GermanExploratories_2008	HEW12	4.29087	6.5305		9.81007	Coleoptera
Klarner_GermanExploratories_2008	SEW37	4.33153	6.28692	39.8313	7.8517	Coleoptera
Klarner_GermanExploratories_2008	HEW4	4.3395	10.7665	53.31	13	Coleoptera
Klarner_GermanExploratories_2008	HEW10	4.3513	9.4735	55.51	13.52	Coleoptera
Klarner_GermanExploratories_2008	HEW47	4.356	9.536	53.28	13.37	Coleoptera
Klarner_GermanExploratories_2008	HEW10	4.39978	2.9345		9.09998	Coleoptera
Klarner_GermanExploratories_2008	SEW1	4.42101	5.6021	37.5369	9.7958	Coleoptera
Klarner_GermanExploratories_2008	SEW41	4.56419	5.14568	40.4236	9.62029	Coleoptera
Klarner_GermanExploratories_2008	HEW47	4.566	10.626	53.84	13.89	Coleoptera
Klarner_GermanExploratories_2008	HEW12	4.56982	5.7865		12.6717	Coleoptera
Klarner_GermanExploratories_2008	SEW8	4.57985	5.8508	41.1034	10.3271	Coleoptera
Klarner_GermanExploratories_2008	HEW10	4.63673	4.8725		12.0054	Coleoptera
Potapov_SizeStructure_Community_2019	BL9c	4.71	4.76333	42.3	10.3	Coleoptera
Klarner_GermanExploratories_2008	HEW36	4.71092	3.14375		11.4935	Coleoptera
Klarner_GermanExploratories_2008	HEW16	4.7125	7.525	50.78	13.41	Coleoptera
Klarner_GermanExploratories_2008	HEW21	4.7345	5.7215	54.82	12.94	Coleoptera
Klarner_GermanExploratories_2008	HEW36	4.7775	3.63075	49.01	12.46	Coleoptera
Klarner_GermanExploratories_2008	HEW21	4.8145	9.9215	55.42	14.31	Coleoptera
Klarner_GermanExploratories_2008	HEW3	4.85026	4.85325	43.0143	11.6095	Coleoptera
Klarner_GermanExploratories_2008	HEW6	4.86281	7.18269	43.0975	11.2401	Coleoptera
Klarner_GermanExploratories_2008	AEW5	4.88173	6.64638	42.7138	11.2241	Coleoptera
Klarner_GermanExploratories_2008	HEW21	4.88776	5.80097	42.8928	10.6917	Coleoptera
Klarner_GermanExploratories_2008	HEW10	4.89968	4.8795		12.5565	Coleoptera
Klarner_GermanExploratories_2008	AEW3	4.95899	6.26108	42.0882	10.6469	Coleoptera
Klarner_GermanExploratories_2008	HEW17	4.9715	5.488	52.92	12.91	Coleoptera
Klarner_GermanExploratories_2008	SEW7	4.99106	7.13977	39.4543	8.67879	Coleoptera
Klarner_GermanExploratories_2008	HEW12	5.04172	7.3905		11.5533	Coleoptera
Klarner_GermanExploratories_2008	HEW12	5.08871	4.0035		10.5329	Coleoptera
Klarner_GermanExploratories_2008	HEW12	5.1167	7.0265		11.26	Coleoptera
Klarner_GermanExploratories_2008	HEW47	5.136	11.606	58.83	12.66	Coleoptera
Klarner_GermanExploratories_2008	HEW36	5.14483	5.80175		10.9884	Coleoptera
Klarner_GermanExploratories_2008	HEW10	5.15263	3.2215		8.65176	Coleoptera
Klarner_GermanExploratories_2008	AEW30	5.18058	7.12844	40.1318	10.505	Coleoptera
Klarner_GermanExploratories_2008	HEW3	5.193	17.603	57.42	11.81	Coleoptera
Klarner_GermanExploratories_2008	HEW4	5.2295	5.6365	52.78	12.24	Coleoptera
Klarner_GermanExploratories_2008	SEW48	5.31293	6.98669	40.0628	9.42794	Coleoptera
Klarner_GermanExploratories_2008	HEW47	5.326	6.006	55.9	11.7	Coleoptera
Klarner_GermanExploratories_2008	HEW12	5.38565	6.9935		12.496	Coleoptera
Klarner_GermanExploratories_2008	SEW36	5.38771	7.16084	42.3465	10.5177	Coleoptera
Klarner_GermanExploratories_2008	SEW6	5.41353	6.99807	38.6948	9.7943	Coleoptera
Klarner_GermanExploratories_2008	HEW10	5.4213	7.2635	52.56	10.35	Coleoptera
Klarner_GermanExploratories_2008	SEW18	5.48757	4.91162	41.3993	11.5319	Coleoptera
Klarner_GermanExploratories_2008	HEW21	5.5045	10.8915	55.06	14.5	Coleoptera
Klarner_GermanExploratories_2008	AEW49	5.52002	8.1024	41.1652	11.3847	Coleoptera
Klarner_GermanExploratories_2008	SEW35	5.54873	7.26081	36.4095	8.19412	Coleoptera
Klarner_GermanExploratories_2008	HEW12	5.63559	6.2875		12.1853	Coleoptera
Klarner_GermanExploratories_2008	HEW13	5.7145	21.8325	55.64	11.34	Coleoptera
Klarner_GermanExploratories_2008	HEW16	5.7625	20.595	56.58	10.72	Coleoptera
Klarner_GermanExploratories_2008	SEW41	5.81229	6.42589	41.5993	10.9548	Coleoptera
Klarner_GermanExploratories_2008	HEW36	5.98766	7.46775		13.0244	Coleoptera
Klarner_GermanExploratories_2008	HEW5	6.00685	8.19859	42.7426	10.8934	Coleoptera
Klarner_GermanExploratories_2008	HEW12	6.0994	7.29521	42.7524	10.643	Coleoptera
Klarner_GermanExploratories_2008	SEW8	6.14695	6.09945	43.1752	10.7264	Coleoptera
Klarner_GermanExploratories_2008	HEW11	6.1943	4.8025	54.73	12.46	Coleoptera
Klarner_GermanExploratories_2008	HEW1	6.21	15.9175	56.51	12.24	Coleoptera
Klarner_GermanExploratories_2008	AEW7	6.27629	6.60101	40.9104	11.1158	Coleoptera
Klarner_GermanExploratories_2008	AEW27	6.40789	5.80025	41.2555	10.5369	Coleoptera
Klarner_GermanExploratories_2008	HEW16	6.49268	7.90716	42.8071	11.6364	Coleoptera
Klarner_GermanExploratories_2008	HEW13	6.49743	5.98143	42.3945	11.4646	Coleoptera
Klarner_GermanExploratories_2008	HEW12	6.54341	8.1125		11.8233	Coleoptera
Klarner_GermanExploratories_2008	AEW11	6.65335	3.9679	26.9389	7.36789	Coleoptera
Klarner_GermanExploratories_2008	HEW36	6.9775	9.60075	54.83	11.38	Coleoptera
Klarner_GermanExploratories_2008	HEW12	7.0373	8.5155		14.0587	Coleoptera
Klarner_GermanExploratories_2008	AEW9	7.03996	6.2799	33.4338	8.69096	Coleoptera
Klarner_GermanExploratories_2008	SEW35	7.17864	6.58576	40.6109	10.9636	Coleoptera
Klarner_GermanExploratories_2008	HEW17	7.18791	7.79872	39.8938	10.744	Coleoptera
Klarner_GermanExploratories_2008	AEW6	7.21647	7.13338	28.9552	6.87023	Coleoptera
Klarner_GermanExploratories_2008	HEW6	7.433	18.044	58.91	10.91	Coleoptera
Klarner_GermanExploratories_2008	HEW36	7.50434	8.05375		12.7614	Coleoptera
Klarner_GermanExploratories_2008	SEW4	7.61258	6.53309	29.8338	7.86871	Coleoptera
Klarner_GermanExploratories_2008	AEW7	7.969	6.13566	24.7449	6.61249	Coleoptera
Klarner_GermanExploratories_2008	HEW6	8.273	16.704	58.45	14.2	Coleoptera
Potapov_Indonesia_Community_2013	HF4	-1.6623	2.25558	46.8699	10.0227	Diptera
Tiunov_SoilFauna_Vietnam_2007to2009	Camp	1.37	3.48	38.7	5.9	Diptera
Potapov_Indonesia_Community_2013	HO2	1.38286	2.10991		4.49	Diptera
Tiunov_SoilFauna_Vietnam_2007to2009	Camp	1.39	3.52	53	7.7	Diptera
Potapov_Indonesia_Community_2013	BO3	1.39642	5.32484	40.9061	6.6081	Diptera
Potapov_Indonesia_Community_2013	HR1	1.66319	7.54991		7.71	Diptera
Potapov_Indonesia_Community_2013	HO4	1.89349	4.12591	34.03	3.22	Diptera
Tiunov_SoilFauna_Vietnam_2007to2009	L	2.31	5.75	49.3	9	Diptera
Potapov_Indonesia_Community_2013	HO1	2.37986	2.50884	46.973	6.25723	Diptera
Potapov_Indonesia_Community_2013	BO2	2.46879	5.07991	45.74	12.05	Diptera
Potapov_Indonesia_Community_2013	BJ2	2.5832	8.82884	46.4934	8.60591	Diptera
Potapov_Indonesia_Community_2013	BR3	3.1251	7.10061	47.073	7.95557	Diptera
Potapov_Indonesia_Community_2013	HR3	3.17718	-0.936385	47.6392	10.5696	Diptera
Potapov_Indonesia_Community_2013	BJ4	3.22971		50.0778		Diptera
Potapov_Indonesia_Community_2013	HJ4	3.35365	-0.311162	45.9599	7.42399	Diptera
Potapov_Indonesia_Community_2013	BJ2	3.47807		53.9591		Diptera
Potapov_Indonesia_Community_2013	HJ4	3.48182	5.06858	32.467	6.95115	Diptera
Potapov_Indonesia_Community_2013	BR4	3.48383	4.07584	50.5521	5.55469	Diptera
Potapov_Indonesia_Community_2013	BO2	3.97623		56.1863		Diptera
Potapov_Indonesia_Community_2013	BF1	3.99542	5.53508	45.2337	10.2917	Diptera
Potapov_Indonesia_Community_2013	BR2	4.00438	4.92658	42.402	9.45061	Diptera
Potapov_Indonesia_Community_2013	HO4	4.21985	6.96426	44.9863	11.2328	Diptera
Potapov_Indonesia_Community_2013	HJ3	4.44193	1.82726	44.8141	10.6706	Diptera
Potapov_Indonesia_Community_2013	HJ1	4.52795	2.51758	35.3492	7.65538	Diptera
Potapov_Indonesia_Community_2013	BO5	4.53361	5.31784	43.813	7.72435	Diptera
Potapov_Indonesia_Community_2013	BR2	4.7313		47.1125	8.10295	Diptera
Potapov_Indonesia_Community_2013	HR2	4.80113	5.87358	44.4171	10.7492	Diptera
Potapov_Indonesia_Community_2013	BJ5	4.98876		51.4663		Diptera
Potapov_Indonesia_Community_2013	BR1	5.14779	5.74226	49.6706	10.3971	Diptera
Potapov_Indonesia_Community_2013	BJ4	5.16437	3.91726	29.2272	5.67285	Diptera
Potapov_Indonesia_Community_2013	HF3	5.22127	3.67326	51.1872	11.0489	Diptera
Potapov_Indonesia_Community_2013	BO5	5.22187	9.55584	48.3202	9.78775	Diptera
Potapov_Indonesia_Community_2013	HJ1	5.25195	3.10858	46.8847	11.3316	Diptera
Potapov_Indonesia_Community_2013	BR1	5.41598	2.71284	47.6494	8.22959	Diptera
Potapov_Indonesia_Community_2013	BJ3	5.46179	9.18384	46.7363	10.0532	Diptera
Potapov_Indonesia_Community_2013	BR4	5.55072	5.59284	44.4929	9.64284	Diptera
Potapov_Indonesia_Community_2013	HF1	5.60246	5.35926	50.2214	12.1345	Diptera
Potapov_Indonesia_Community_2013	HR3	5.6504	5.68426	41.7954	9.88194	Diptera
Potapov_Indonesia_Community_2013	HF1	5.78986	-1.39334	47.0968	11.9918	Diptera
Potapov_Indonesia_Community_2013	BO4	5.79607	6.51384	45.2664	8.31178	Diptera
Potapov_Indonesia_Community_2013	BJ4	5.97302	3.14991	40.99	9.8	Diptera
Potapov_Indonesia_Community_2013	BF3	6.12555	6.53576	50.2608	9.40091	Diptera
Potapov_Indonesia_Community_2013	HJ2	6.20623	6.87684	43.1185	8.68765	Diptera
Potapov_Indonesia_Community_2013	HR1	6.20654	4.10426	49.5431	11.6772	Diptera
Potapov_Indonesia_Community_2013	BF2	6.24168	5.48858	44.4925	10.9981	Diptera
Potapov_Indonesia_Community_2013	BF4	6.24228	5.92684	47.0651	10.6709	Diptera
Potapov_Indonesia_Community_2013	BO2	6.83004		47.3279	7.28018	Diptera
Potapov_Indonesia_Community_2013	HF2	6.83707	1.31961	47.7862	7.66529	Diptera
Potapov_Indonesia_Community_2013	HJ2	6.89243	0.508576	44.2881	12.3877	Diptera
Potapov_Indonesia_Community_2013	BF1	7.065	8.84534	48.9143	10.6287	Diptera
Potapov_Indonesia_Community_2013	BR3	7.168	12.2033	19.1246	4.11933	Diptera
Potapov_Indonesia_Community_2013	BF4	7.4002	8.05784	50.5271	10.2194	Diptera
Potapov_Indonesia_Community_2013	BF2	8.61481	7.78726	47.4458	11.2809	Diptera
Potapov_Indonesia_Community_2013	BO3	-0.339578	5.47096	29.8328	7.87145	Formicidae
Potapov_Indonesia_Community_2013	BJ2	1.5944	6.50796	25.1118	5.95461	Formicidae
Potapov_Indonesia_Community_2013	HO4	1.72088	6.60532	39.2485	8.21024	Formicidae
Potapov_Indonesia_Community_2013	HR4	2.08147	2.99165			Formicidae
Potapov_Indonesia_Community_2013	HR4	2.17386	5.56665			Formicidae
Potapov_Indonesia_Community_2013	BO2	2.73669	5.32696	18.3698	4.06969	Formicidae
Potapov_Indonesia_Community_2013	BR4	2.87985	7.28732	38.9142	7.17103	Formicidae
Potapov_Indonesia_Community_2013	HR2	2.8828	8.32784		14.3584	Formicidae
Potapov_Indonesia_Community_2013	HJ2	2.99012	4.08796	40.8045	10.0319	Formicidae
Potapov_Indonesia_Community_2013	HF4	3.00883	6.65826	49.6167	13.301	Formicidae
Potapov_Indonesia_Community_2013	HF4	3.03883	6.72426	49.3171	12.9847	Formicidae
Potapov_Indonesia_Community_2013	HJ3	3.04047	2.18996	41.6952	9.6814	Formicidae
Potapov_Indonesia_Community_2013	BJ4	3.20937	7.39926	43.8374	11.8079	Formicidae
Potapov_Indonesia_Community_2013	HJ3	3.21703	2.09696	42.3231	10.8204	Formicidae
Potapov_Indonesia_Community_2013	BJ5	3.2435	7.86096		2.30241	Formicidae
Potapov_Indonesia_Community_2013	HO1	3.67244	4.15696	41.2305	11.3711	Formicidae
Potapov_Indonesia_Community_2013	BJ3	3.77982	10.2673	43.1863	11.1173	Formicidae
Potapov_Indonesia_Community_2013	HO4	3.8355	6.40596	40.7703	9.54936	Formicidae
Potapov_Indonesia_Community_2013	BO5	3.98238	7.70826	43.791	11.9528	Formicidae
Potapov_Indonesia_Community_2013	HR2	4.03113	7.43258	47.9531	12.315	Formicidae
Potapov_Indonesia_Community_2013	HF2	4.10353	7.08332	43.7396	8.21688	Formicidae
Potapov_Indonesia_Community_2013	HO1	4.21056	5.74796	43.4734	10.8381	Formicidae
Potapov_Indonesia_Community_2013	HR3	4.34356	7.53884			Formicidae
Potapov_Indonesia_Community_2013	BR2	4.42524	8.02496	18.5605	3.93641	Formicidae
Potapov_Indonesia_Community_2013	HJ2	4.66456	4.02226	48.5786	13.0001	Formicidae
Potapov_Indonesia_Community_2013	HF3	4.69214	6.96758	46.5043	12.626	Formicidae
Potapov_Indonesia_Community_2013	HF1	4.84846	5.64526	49.0686	12.9328	Formicidae
Potapov_Indonesia_Community_2013	HR3	4.93351	8.70284		15.9147	Formicidae
Potapov_Indonesia_Community_2013	HF3	4.97727	5.65726	49.3031	13.0645	Formicidae
Potapov_Indonesia_Community_2013	HJ1	5.11557	6.78996	46.25	12.055	Formicidae
Potapov_Indonesia_Community_2013	BF4	5.18615	5.66596	37.5787	10.1609	Formicidae
Potapov_Indonesia_Community_2013	HF1	5.37633	5.80758	47.886	13.3015	Formicidae
Potapov_Indonesia_Community_2013	BF2	5.49581	5.91626	44.2113	11.746	Formicidae
Potapov_Indonesia_Community_2013	BF4	5.64169	6.34866	45.519	12.3199	Formicidae
Potapov_Indonesia_Community_2013	BF3	5.64555	8.76776	44.8578	11.6595	Formicidae
Potapov_Indonesia_Community_2013	BF2	5.66521	7.73666	46.5752	12.9463	Formicidae
Potapov_Indonesia_Community_2013	BF1	6.14242	6.13108	49.4666	13.327	Formicidae
Potapov_Indonesia_Community_2013	BF1	6.21755	6.46576	44.2088	11.9792	Formicidae
Potapov_Indonesia_Community_2013	BF3	6.52055	7.22076	43.3095	11.0321	Formicidae
Potapov_Indonesia_Community_2013	HR1	6.98673	7.05396	44.819	11.4958	Formicidae
Potapov_Indonesia_Community_2013	HR1	7.19014	6.90132	40.1795	8.8893	Formicidae
Tiunov_SoilFauna_Vietnam_2007to2009	L	-1.03	-0.28	48.9	10.9	Orthoptera
Potapov_Indonesia_Community_2013	HO1	-0.167853	3.18261	54.7652	11.2947	Thysanoptera
Klarner_GermanExploratories_2008	HEW3	0.448912	3.57893	39.1154	7.03324	Thysanoptera
Potapov_Indonesia_Community_2013	BO3	0.515608	7.99161			Lepidoptera
Potapov_Indonesia_Community_2013	BO4	0.932143	1.46035	53.9288	12.4245	Lepidoptera
Klarner_GermanExploratories_2008	HEW2	1.0447	0.896283	39.8607	7.0874	Thysanoptera
Potapov_Indonesia_Community_2013	HO1	1.26826	0.373909			Hemiptera
Potapov_Indonesia_Community_2013	HO3	1.51786	5.37861		14.1084	Thysanoptera
Tiunov_SoilFauna_Vietnam_2007to2009	L	1.6	2.96	49.4	12.4	Orthoptera
Potapov_Indonesia_Community_2013	BR4	1.61204	1.70991	47.83	2.43	Orthoptera
Tiunov_SoilFauna_Vietnam_2007to2009	L	1.66	3.61	42.8	11.2	Orthoptera
Klarner_GermanExploratories_2008	HEW3	1.68251	3.27865	46.973	10.7262	Thysanoptera
Klarner_GermanExploratories_2008	HEW2	1.71694	-0.11866	42.6023	8.23246	Thysanoptera
Potapov_Indonesia_Community_2013	BJ2	1.81441	7.59261	58.3835	7.09367	Lepidoptera
Potapov_Indonesia_Community_2013	BJ2	1.82697	3.59761	47.2783	11.4313	Thysanoptera
Klarner_GermanExploratories_2008	HEW2	1.83708	0.92372	40.6324	7.62954	Thysanoptera
Klarner_GermanExploratories_2008	HEW2	1.90087	2.04593	49.284	11.7944	Thysanoptera
Potapov_Indonesia_Community_2013	HO1	1.92976	-1.64109			Hemiptera
Tiunov_SoilFauna_Vietnam_2007to2009	L	1.99	4.2	50.3	10.6	Orthoptera
Potapov_Indonesia_Community_2013	BJ3	2.00467	3.36161		2.90216	Lepidoptera
Potapov_Indonesia_Community_2013	HJ3	2.04425	5.94261			Lepidoptera
Potapov_Indonesia_Community_2013	BR3	2.07496	5.57385			Lepidoptera
Potapov_Indonesia_Community_2013	BJ4	2.15961	-0.625732		12.0795	Lepidoptera
Tiunov_SoilFauna_Vietnam_2007to2009	L	2.18	2.84	42.6	9.6	Orthoptera
Tiunov_SoilFauna_Vietnam_2007to2009	L	2.2	-3.06	50.7	9.5	Orthoptera
Potapov_Indonesia_Community_2013	BR2	2.2598	5.54661		8.18429	Lepidoptera
Tiunov_SoilFauna_Vietnam_2007to2009	DFL	2.27	0.68	49.5	8.6	Orthoptera
Potapov_Indonesia_Community_2013	HJ4	2.28494	5.47661	68.6544	3.6285	Lepidoptera
Klarner_GermanExploratories_2008	HEW13	2.30143	3.16996	56.8084	13.0537	Thysanoptera
Klarner_GermanExploratories_2008	HEW21	2.3501	1.43022	38.4295	5.88883	Thysanoptera
Klarner_GermanExploratories_2008	HEW6	2.35588	2.5145	40.9725	6.95735	Thysanoptera
Tiunov_SoilFauna_Vietnam_2007to2009	L	2.37	3.67	41.9	11.3	Orthoptera
Klarner_GermanExploratories_2008	HEW3	2.38094	1.90108	46.305	11.0217	Thysanoptera
Potapov_Indonesia_Community_2013	BO3	2.46482	1.32285			Orthoptera
Potapov_Indonesia_Community_2013	HO4	2.48547	5.29361	56.4188	10.0012	Thysanoptera
Potapov_Indonesia_Community_2013	BJ4	2.495	2.95661	53.1347	12.7702	Thysanoptera
Potapov_Indonesia_Community_2013	BO1	2.53102	5.07471	57.474	7.02483	Lepidoptera
Klarner_GermanExploratories_2008	HEW3	2.55458	1.83734	50.4841	12.8989	Thysanoptera
Klarner_GermanExploratories_2008	HEW1	2.56529	3.85633	43.1213	9.14061	Thysanoptera
Potapov_Indonesia_Community_2013	BJ1	2.61735	0.599353		14.6183	Orthoptera
Tiunov_SoilFauna_Vietnam_2007to2009	L	2.69	3.52	40.9	10.1	Orthoptera
Tiunov_SoilFauna_Vietnam_2007to2009	DFL	2.73	4.42	58.1	13.8	Orthoptera
Potapov_Indonesia_Community_2013	HR4	2.76093	5.53495	69.7511	10.8481	Thysanoptera
Klarner_GermanExploratories_2008	HEW13	2.76234	3.21532	51.7739	12.1529	Thysanoptera
Potapov_Indonesia_Community_2013	BO2	2.84008	5.48961	69.1979	3.10536	Lepidoptera
Tiunov_SoilFauna_Vietnam_2007to2009	DFL	2.87	3.5	49	11.2	Orthoptera
Klarner_GermanExploratories_2008	HEW1	2.91028	3.22609	45.9822	9.00884	Thysanoptera
Potapov_Indonesia_Community_2013	HJ3	2.952	1.62161	50.2407	10.4769	Thysanoptera
Potapov_Indonesia_Community_2013	BJ2	2.96972	4.22826		2.11339	Thysanoptera
Klarner_GermanExploratories_2008	HEW22	2.99042	4.18872	44.5252	9.83639	Thysanoptera
Potapov_Indonesia_Community_2013	BR3	3.02458	3.98961		12.3164	Thysanoptera
Klarner_GermanExploratories_2008	HEW6	3.03199	3.89352	49.4238	10.4695	Thysanoptera
Potapov_Indonesia_Community_2013	HJ2	3.14782	1.30461	62.1991	4.828	Lepidoptera
Klarner_GermanExploratories_2008	HEW1	3.15604	3.46146	44.885	10.0837	Thysanoptera
Potapov_Indonesia_Community_2013	BJ4	3.17302	1.83291	43.61	6.27	Lepidoptera
Klarner_GermanExploratories_2008	HEW22	3.18727	4.99872	49.2058	11.3067	Thysanoptera
Potapov_Indonesia_Community_2013	BJ2	3.20554	8.14985			Hemiptera
Potapov_Indonesia_Community_2013	HO2	3.23362	4.94161		13.2495	Thysanoptera
Klarner_GermanExploratories_2008	HEW47	3.33074	3.2026	51.709	12.3598	Thysanoptera
Potapov_Indonesia_Community_2013	HO3	3.33558	-0.434738			Hemiptera
Potapov_Indonesia_Community_2013	BR3	3.35287	4.89858	61.8996	3.28844	Orthoptera
Potapov_Indonesia_Community_2013	HO3	3.37458	-6.53174			Hemiptera
Klarner_GermanExploratories_2008	HEW47	3.37742	3.41684	51.521	10.9546	Thysanoptera
Potapov_Indonesia_Community_2013	HF1	3.40971	1.43785	63.9637	3.55267	Lepidoptera
Potapov_Indonesia_Community_2013	HF2	3.49456	2.34591	49.36	5.03	Thysanoptera
Potapov_Indonesia_Community_2013	HR1	3.53153	2.91361		12.0445	Thysanoptera
Tiunov_SoilFauna_Vietnam_2007to2009	L	3.54	-6.19	43.6	8.3	Orthoptera
Potapov_Indonesia_Community_2013	HR3	3.56348	-0.191737	28.6207	4.28148	Thysanoptera
Potapov_Indonesia_Community_2013	BR4	3.57182	7.13785	62.9043	5.32232	Lepidoptera
Potapov_Indonesia_Community_2013	HR3	3.57539	5.81378	51.4048	7.15058	Lepidoptera
Klarner_GermanExploratories_2008	HEW1	3.57552	2.77897	51.4258	10.0815	Thysanoptera
Potapov_Indonesia_Community_2013	HF3	3.58183	3.48561	54.2051	11.0106	Thysanoptera
Potapov_Indonesia_Community_2013	BO2	3.60053	-0.273091			Hemiptera
Klarner_GermanExploratories_2008	HEW21	3.63525	3.09735	48.7625	11.4815	Thysanoptera
Potapov_Indonesia_Community_2013	HJ2	3.71795	2.94091			Hemiptera
Potapov_Indonesia_Community_2013	HJ4	3.73608	4.63361	53.3631	11.3489	Thysanoptera
Potapov_Indonesia_Community_2013	BR1	3.7675	2.57361	53.1467	9.94724	Lepidoptera
Potapov_Indonesia_Community_2013	BJ3	3.79295	3.28661	54.3684	11.6949	Thysanoptera
Tiunov_SoilFauna_Vietnam_2007to2009	L	3.82	-3.14	44.2	10.1	Orthoptera
Potapov_Indonesia_Community_2013	HJ1	3.82491	4.04885	61.7112	7.91929	Lepidoptera
Potapov_Indonesia_Community_2013	HF2	3.84684	2.39261	66.9182	3.41943	Lepidoptera
Potapov_Indonesia_Community_2013	HR2	3.8779	5.76391	51.64	9.63	Lepidoptera
Potapov_Indonesia_Community_2013	BJ5	3.89136	4.82161	64.7501	12.458	Thysanoptera
Potapov_Indonesia_Community_2013	BR1	4.00831	2.99961	55.1605	11.8903	Thysanoptera
Potapov_Indonesia_Community_2013	BO2	4.05014	-1.82274	57.8628		Hemiptera
Potapov_Indonesia_Community_2013	HJ3	4.10684	-4.79039		8.34633	Orthoptera
Potapov_Indonesia_Community_2013	HJ2	4.17388	1.79761	52.1558	11.9515	Thysanoptera
Potapov_Indonesia_Community_2013	BF2	4.20775	5.39361	68.8285	5.39487	Lepidoptera
Potapov_Indonesia_Community_2013	HR2	4.34156	4.11038	62.2114	11.0649	Lepidoptera
Potapov_Indonesia_Community_2013	BF4	4.37539	3.63261	63.7703	7.72876	Lepidoptera
Potapov_Indonesia_Community_2013	BR1	4.39618	2.05391			Hemiptera
Potapov_Indonesia_Community_2013	BR2	4.39987	3.67861	55.8664	12.7694	Thysanoptera
Potapov_Indonesia_Community_2013	BO5	4.48867	2.62691			Hemiptera
Potapov_Indonesia_Community_2013	BO5	4.75642	1.22391			Hemiptera
Potapov_Indonesia_Community_2013	HF1	4.80921	2.96791			Hemiptera
Potapov_Indonesia_Community_2013	BR3	5.08548	7.20697	47.5272	11.1697	Hemiptera
Potapov_Indonesia_Community_2013	BF2	5.10946	8.58491	59.32	5.14	Thysanoptera
Potapov_Indonesia_Community_2013	BJ3	5.1957	0.0968466			Hemiptera
Potapov_Indonesia_Community_2013	HJ1	5.35176	2.88561	53.1962	11.976	Thysanoptera
Potapov_Indonesia_Community_2013	BF1	5.43855	5.41911	49.5319	10.5008	Lepidoptera
Potapov_Indonesia_Community_2013	HR2	5.4479	4.60991	48.37	10.18	Lepidoptera
Potapov_Indonesia_Community_2013	BO4	5.66527	3.75291	58.28	4.14	Lepidoptera
Potapov_Indonesia_Community_2013	BF4	5.7443	6.01526			Thysanoptera
Potapov_Indonesia_Community_2013	HF2	5.83785	0.139909			Hemiptera
Potapov_Indonesia_Community_2013	BF3	6.0822	2.93641	50.91	7.03	Thysanoptera
Potapov_Indonesia_Community_2013	BF1	6.14679	4.30635			Hemiptera
Potapov_Indonesia_Community_2013	BF3	6.25742	2.99908	36.2553	8.34904	Orthoptera
Potapov_Indonesia_Community_2013	BF4	6.28332	1.26185			Hemiptera
Potapov_Indonesia_Community_2013	BF4	6.34014	6.27385			Hemiptera
Potapov_Indonesia_Community_2013	BF4	6.50617	3.32158	24.5946	5.92259	Orthoptera
Potapov_Indonesia_Community_2013	HR4	6.76838	4.88424	43.69	11.29	Lepidoptera
Potapov_Indonesia_Community_2013	BO4	7.13527	2.79091	47.1	12.15	Lepidoptera
Potapov_Indonesia_Community_2013	HR3	7.32405	7.20991	41.27	9.35	Lepidoptera
Potapov_Indonesia_Community_2013	BF1	7.3622	4.80041	49.16	13.16	Thysanoptera
Potapov_Indonesia_Community_2013	BF3	7.78513	2.34535			Hemiptera
Potapov_Indonesia_Community_2013	HR1		1.13691			Hemiptera
Potapov_Indonesia_Community_2013	BO3	0.950821	-0.265162		12.5887	Isoptera
Potapov_Indonesia_Community_2013	HO1	1.08177	-1.24816		11.3346	Isoptera
Potapov_Indonesia_Community_2013	BO3	1.78553	0.436838		9.00332	Isoptera
Potapov_Indonesia_Community_2013	HJ4	1.81995	6.65326	15.2974	2.50643	Isoptera
Potapov_Indonesia_Community_2013	HR1	1.8412	0.162838			Isoptera
Potapov_Indonesia_Community_2013	HJ3	1.99502	3.52284			Isoptera
Potapov_Indonesia_Community_2013	BJ3	2.0466	4.28384			Isoptera
Potapov_Indonesia_Community_2013	HF4	2.08633	1.78384		12.7869	Isoptera
Potapov_Indonesia_Community_2013	BR3	2.33609	3.09984			Isoptera
Potapov_Indonesia_Community_2013	BO2	2.81863	1.41984		16.0897	Isoptera
Potapov_Indonesia_Community_2013	BJ5	3.11654	3.54584			Isoptera
Potapov_Indonesia_Community_2013	HJ2	3.13204	1.58284		11.3078	Isoptera
Potapov_Indonesia_Community_2013	HJ2	3.17179	-0.460162		19.046	Isoptera
Potapov_Indonesia_Community_2013	BO1	3.207	0.0639286			Isoptera
Potapov_Indonesia_Community_2013	BJ5	3.35921	4.80484			Isoptera
Potapov_Indonesia_Community_2013	HF2	3.41363	2.60784		15.0122	Isoptera
Potapov_Indonesia_Community_2013	HR3	3.44505	6.85784		17.3048	Isoptera
Potapov_Indonesia_Community_2013	HF1	3.88906	1.46584		12.745	Isoptera
Potapov_Indonesia_Community_2013	BF2	4.15902	1.30132			Isoptera
Potapov_Indonesia_Community_2013	BF1	4.17895	2.43416	50.1897	10.3876	Isoptera
Potapov_Indonesia_Community_2013	BF2	4.37284	9.45332			Isoptera
Potapov_Indonesia_Community_2013	BF3	4.57699	7.18082			Isoptera
Potapov_Indonesia_Community_2013	BO4	5.98226	1.73984		16.7147	Isoptera
Potapov_Indonesia_Community_2013	BO3	0.0850369	6.37973			Isopoda
Tiunov_SoilFauna_Vietnam_2007to2009	Camp	1.18	1.52	28.7	5.6	Crustacea
Potapov_Indonesia_Community_2013	BJ3	1.67197	15.4307			Isopoda
Potapov_Indonesia_Community_2013	BJ2	1.71413	9.25573			Isopoda
Potapov_Indonesia_Community_2013	BO2	1.72256	9.07473			Isopoda
Tiunov_SoilFauna_Vietnam_2007to2009	Camp	1.96	1.46	47.7	11.3	Blattodea
Tiunov_SoilFauna_Vietnam_2007to2009	Camp	1.99	1.67	37.7	6.4	Crustacea
Potapov_Indonesia_Community_2013	HO4	2.04491	8.86673			Isopoda
Tiunov_SoilFauna_Vietnam_2007to2009	L	2.05	5.49	48.8	11.5	Dermaptera
Tiunov_SoilFauna_Vietnam_2007to2009	Camp	2.23	2.06	47.5	10.3	Blattodea
Tiunov_SoilFauna_Vietnam_2007to2009	L	2.3	5.89	49.4	11.4	Dermaptera
Potapov_Indonesia_Community_2013	BJ1	2.33039	8.77682			Isopoda
Tiunov_SoilFauna_Vietnam_2007to2009	L	2.38	5.4	46.8	11.1	Dermaptera
Tiunov_SoilFauna_Vietnam_2007to2009	L	2.4	5.46	46.6	11.5	Dermaptera
Tiunov_SoilFauna_Vietnam_2007to2009	Camp	2.42	3.71	26	4.7	Crustacea
Potapov_Indonesia_Community_2013	BO3	2.42399	-2.40609			Diplopoda
Tiunov_SoilFauna_Vietnam_2007to2009	L	2.43	4.92	44.3	10.1	Crustacea
Tiunov_SoilFauna_Vietnam_2007to2009	Camp	2.52	0.78	53.7	10.1	Blattodea
Tiunov_SoilFauna_Vietnam_2007to2009	L	2.53	1.02	46.6	11.1	Blattodea
Tiunov_SoilFauna_Vietnam_2007to2009	DFL	2.6	2.78	35.8	7.4	Crustacea
Potapov_Indonesia_Community_2013	BJ2	2.60952	11.8347			Isopoda
Tiunov_SoilFauna_Vietnam_2007to2009	Camp	2.62	1.71	53.3	7.7	Diplopoda
Potapov_Indonesia_Community_2013	BJ4	2.82816	14.3867			Isopoda
Tiunov_SoilFauna_Vietnam_2007to2009	Camp	2.85	0.39	61.5	10.1	Diplopoda
Potapov_Indonesia_Community_2013	HO3	2.93645	-0.189424	59.9515	7.76018	Diplopoda
Potapov_Indonesia_Community_2013	HR2	2.94426	3.36626		11.9226	Diplopoda
Potapov_Indonesia_Community_2013	HO4	2.94872	0.805576	35.2082	6.09249	Diplopoda
Tiunov_SoilFauna_Vietnam_2007to2009	L	3.01	-0.35	21.9	2.9	Diplopoda
Potapov_Indonesia_Community_2013	BO2	3.01579	4.85373			Isopoda
Tiunov_SoilFauna_Vietnam_2007to2009	L	3.1	1.6	32	6.4	Crustacea
Potapov_Indonesia_Community_2013	BJ2	3.14372	6.22426			Diplopoda
Klarner_GermanExploratories_2008	HEW13	3.19674	2.06193	29.6882	7.04487	Isopoda
Potapov_Indonesia_Community_2013	HF1	3.19941	6.50873			Isopoda
Potapov_Indonesia_Community_2013	BO5	3.21203	2.06891	43.36	7.9	Diplopoda
Potapov_Indonesia_Community_2013	HO2	3.24921	7.12173			Isopoda
Tiunov_SoilFauna_Vietnam_2007to2009	Camp	3.27	2.97	47	10.6	Blattodea
Potapov_Indonesia_Community_2013	HO2	3.29921	3.82526		11.1113	Diplopoda
Tiunov_SoilFauna_Vietnam_2007to2009	Camp	3.34	3.84	62.9	13.7	Gastropoda
Tiunov_SoilFauna_Vietnam_2007to2009	Camp	3.35	1.31	58.6	13.5	Blattodea
Tiunov_SoilFauna_Vietnam_2007to2009	Camp	3.36	2.07	40.1	8.5	Blattodea
Tiunov_SoilFauna_Vietnam_2007to2009	Camp	3.38	5.25	30.4	4.3	Diplopoda
Tiunov_SoilFauna_Vietnam_2007to2009	Camp	3.41	4.86	29.7	4.1	Diplopoda
Potapov_Indonesia_Community_2013	BJ3	3.42082	7.28426		16.8314	Diplopoda
Potapov_Indonesia_Community_2013	BR3	3.4229	4.15091			Diplopoda
Potapov_Indonesia_Community_2013	BJ3	3.47769	3.09258		2.98864	Blattodea
Tiunov_SoilFauna_Vietnam_2007to2009	Camp	3.5	1.14	32.9	6.1	Diplopoda
Potapov_Indonesia_Community_2013	HJ4	3.52982	0.646576			Diplopoda
Potapov_Indonesia_Community_2013	HJ4	3.55989	1.66673			Isopoda
Klarner_GermanExploratories_2008	HEW1	3.57292	2.73391	35.0737	8.47113	Isopoda
Klarner_GermanExploratories_2008	HEW13	3.65929	2.39746	28.6546	6.92927	Isopoda
Tiunov_SoilFauna_Vietnam_2007to2009	L	3.66	1.61	29.3	6.3	Crustacea
Tiunov_SoilFauna_Vietnam_2007to2009	Camp	3.67	4.01	27.6	4.6	Gastropoda
Tiunov_SoilFauna_Vietnam_2007to2009	DFL	3.69	5.32	43.1	10.4	Dermaptera
Potapov_Indonesia_Community_2013	HJ2	3.72443	1.18558		11.2371	Diplopoda
Potapov_Indonesia_Community_2013	HJ4	3.73682	2.47858	38.1914	3.81446	Diplopoda
Potapov_Indonesia_Community_2013	BF4	3.74189	7.05873			Isopoda
Klarner_GermanExploratories_2008	HEW2	3.79593	1.46566	29.9968	4.94421	Diplopoda
Potapov_Indonesia_Community_2013	HJ3	3.81237	1.18791			Diplopoda
Tiunov_SoilFauna_Vietnam_2007to2009	Camp	3.83	4.5		19.8	Blattodea
Potapov_Indonesia_Community_2013	HJ2	3.83869	4.55073			Isopoda
Potapov_Indonesia_Community_2013	HR3	3.92827	3.82558		9.79534	Diplopoda
Potapov_Indonesia_Community_2013	HF1	3.92833	1.31058		15.808	Diplopoda
Potapov_Indonesia_Community_2013	BR3	3.93425	3.56991			Diplopoda
Potapov_Indonesia_Community_2013	HR1	3.95841	3.21958	60.6016	6.72058	Diplopoda
Potapov_Indonesia_Community_2013	BJ4	3.96137	4.34926		15.4922	Blattodea
Potapov_Indonesia_Community_2013	BO1	3.96722	1.02767	52.0304	4.94768	Diplopoda
Tiunov_SoilFauna_Vietnam_2007to2009	L	3.97	0.53	35.3	8	Crustacea
Potapov_Indonesia_Community_2013	HJ2	3.98465	1.35091		15.5686	Diplopoda
Klarner_GermanExploratories_2008	HEW11	4.01881	3.14391	38.4646	9.19765	Isopoda
Potapov_Indonesia_Community_2013	BO1	4.03935	2.30935		14.2221	Blattodea
Potapov_Indonesia_Community_2013	BF4	4.1013	1.82926	66.4379	11.1625	Blattodea
Tiunov_SoilFauna_Vietnam_2007to2009	Camp	4.12	2.99	54.1	11.1	Blattodea
Potapov_Indonesia_Community_2013	HF3	4.13214	4.60858	63.7663	9.59208	Diplopoda
Tiunov_SoilFauna_Vietnam_2007to2009	Camp	4.16	4.35	53.5	12.4	Blattodea
Klarner_GermanExploratories_2008	AEW3	4.17544	2.91278	28.8398	7.23034	Isopoda
Tiunov_SoilFauna_Vietnam_2007to2009	L	4.19	0.71	34.9	6.6	Crustacea
Potapov_Indonesia_Community_2013	BO2	4.23788	2.17891			Diplopoda
Potapov_Indonesia_Community_2013	BF3	4.27885	5.61123			Isopoda
Potapov_Indonesia_Community_2013	HJ3	4.28277	5.71591			Diplopoda
Potapov_Indonesia_Community_2013	HF4	4.29183	2.94426		15.5807	Blattodea
Klarner_GermanExploratories_2008	HEW4	4.31033	2.91945	24.57	5.12648	Isopoda
Potapov_Indonesia_Community_2013	HJ1	4.32143	1.83791			Diplopoda
Klarner_GermanExploratories_2008	AEW2	4.34846	3.19544	26.3088	6.13291	Isopoda
Potapov_Indonesia_Community_2013	HR3	4.36027	4.36558		6.85949	Blattodea
Klarner_GermanExploratories_2008	HEW5	4.40864	2.85309	32.9725	6.11724	Diplopoda
Potapov_Indonesia_Community_2013	BR1	4.40966	2.91158	69.8611	4.93888	Diplopoda
Tiunov_SoilFauna_Vietnam_2007to2009	Camp	4.41	1.36	49.5	10.7	Blattodea
Potapov_Indonesia_Community_2013	BF1	4.4166	11.3622			Isopoda
Potapov_Indonesia_Community_2013	HJ1	4.42395	3.17958		6.11632	Blattodea
Potapov_Indonesia_Community_2013	BR2	4.43651	5.69061			Blattodea
Potapov_Indonesia_Community_2013	HR4	4.4466	4.68891		15.7997	Blattodea
Klarner_GermanExploratories_2008	AEW49	4.46527	2.17471	30.3176	4.67738	Diplopoda
Potapov_Indonesia_Community_2013	HJ2	4.47843	2.46558	53.9292	4.98051	Blattodea
Potapov_Indonesia_Community_2013	HR1	4.48151	5.18985			Blattodea
Potapov_Indonesia_Community_2013	BJ4	4.49401	5.44491			Diplopoda
Potapov_Indonesia_Community_2013	HR2	4.49435	4.48785			Diplopoda
Potapov_Indonesia_Community_2013	HF3	4.52714	0.368576		14	Blattodea
Klarner_GermanExploratories_2008	HEW22	4.57202	3.53513	30.0837	6.7458	Isopoda
Potapov_Indonesia_Community_2013	HR2	4.57413	5.49258		19.9845	Blattodea
Potapov_Indonesia_Community_2013	BO5	4.58425	0.526576	34.1719	2.58843	Diplopoda
Potapov_Indonesia_Community_2013	BR4	4.62148	2.00491			Diplopoda
Potapov_Indonesia_Community_2013	HF3	4.63314	5.41658	43.69	6.33516	Diplopoda
Klarner_GermanExploratories_2008	AEW30	4.68413	3.53348	30.1534	7.61537	Isopoda
Klarner_GermanExploratories_2008	HEW10	4.70947	2.64866	26.6152	6.1299	Isopoda
Klarner_GermanExploratories_2008	HEW11	4.71623	3.27085	36.8791	8.31886	Isopoda
Potapov_Indonesia_Community_2013	HJ3	4.71862	3.07085			Blattodea
Potapov_Indonesia_Community_2013	BJ4	4.72186	4.09491			Diplopoda
Klarner_GermanExploratories_2008	AEW1	4.72232	3.63913	26.2665	6.33216	Isopoda
Klarner_GermanExploratories_2008	HEW13	4.73397	2.21571	27.0225	5.07729	Diplopoda
Klarner_GermanExploratories_2008	AEW5	4.78204	3.38695	31.2394	8.00247	Isopoda
Klarner_GermanExploratories_2008	AEW18	4.83922	2.63015	27.3374	5.93027	Isopoda
Klarner_GermanExploratories_2008	AEW1	4.84503	1.1656	27.2672	4.7218	Diplopoda
Klarner_GermanExploratories_2008	HEW11	4.88509	1.25186	46.1065	7.23235	Isopoda
Potapov_Indonesia_Community_2013	HF1	4.91733	1.70258	42.3686	10.0884	Blattodea
Potapov_Indonesia_Community_2013	HJ1	4.93495	2.83858	26.6401	4.71906	Diplopoda
Potapov_Indonesia_Community_2013	HJ1	4.93845	2.22673			Isopoda
Potapov_Indonesia_Community_2013	BF2	4.94123	12.6637			Isopoda
Klarner_GermanExploratories_2008	AEW17	4.95044	4.36838	34.2401	8.76747	Isopoda
Potapov_Indonesia_Community_2013	HR4	4.9626	2.71291		2.31259	Diplopoda
Potapov_Indonesia_Community_2013	BJ3	4.96469	4.61158			Diplopoda
Klarner_GermanExploratories_2008	HEW36	4.98446	3.60023	36.1638	9.38941	Isopoda
Klarner_GermanExploratories_2008	HEW10	5.0342	3.02447	30.1863	7.19386	Isopoda
Potapov_Indonesia_Community_2013	BF3	5.05442	3.80508	29.6369	4.43419	Diplopoda
Potapov_Indonesia_Community_2013	BR3	5.0584	5.12066	64.8766	14.4676	Blattodea
Klarner_GermanExploratories_2008	HEW11	5.06359	2.1855		4.50856	Diplopoda
Klarner_GermanExploratories_2008	HEW36	5.06639	3.01052	41.0278	10.6977	Isopoda
Klarner_GermanExploratories_2008	AEW49	5.10332	3.88432	29.7382	7.37311	Isopoda
Tiunov_SoilFauna_Vietnam_2007to2009	Camp	5.12	3.62	34.6	5.1	Gastropoda
Klarner_GermanExploratories_2008	AEW3	5.2224	1.86624	25.2551	5.21958	Diplopoda
Klarner_GermanExploratories_2008	AEW18	5.23494	1.86123	28.1793	5.77297	Diplopoda
Potapov_Indonesia_Community_2013	HJ4	5.23782	4.86658	67.8082	16.5993	Blattodea
Klarner_GermanExploratories_2008	HEW22	5.25187	3.56509	28.1229	5.20647	Diplopoda
Klarner_GermanExploratories_2008	HEW47	5.29599	3.68838	28.0154	6.47643	Isopoda
Klarner_GermanExploratories_2008	AEW2	5.29768	1.52978	25.2531	5.25571	Diplopoda
Potapov_Indonesia_Community_2013	BF1	5.30655	1.70476			Diplopoda
Klarner_GermanExploratories_2008	HEW36	5.31019	4.29788	37.645	9.89919	Isopoda
Potapov_Indonesia_Community_2013	BR1	5.31758	2.98285			Blattodea
Klarner_GermanExploratories_2008	HEW10	5.34495	2.9765	30.7443	7.59153	Isopoda
Klarner_GermanExploratories_2008	HEW17	5.3505	3.58263	33.1972	4.56978	Diplopoda
Klarner_GermanExploratories_2008	AEW17	5.38009	2.18744	27.897	5.1629	Diplopoda
Klarner_GermanExploratories_2008	HEW16	5.44994	3.6002	29.0286	6.71848	Isopoda
Klarner_GermanExploratories_2008	AEW9	5.50874	3.40893	27.7548	6.14392	Isopoda
Klarner_GermanExploratories_2008	HEW12	5.51008	3.63454	35.2702	10.504	Isopoda
Potapov_Indonesia_Community_2013	BF2	5.56111	3.46473			Isopoda
Klarner_GermanExploratories_2008	AEW6	5.57866	2.07547	26.8694	5.46033	Diplopoda
Potapov_Indonesia_Community_2013	BF3	5.5792	3.29941		13.7551	Diplopoda
Klarner_GermanExploratories_2008	HEW36	5.59774	-2.23125		3.71085	Diplopoda
Klarner_GermanExploratories_2008	AEW5	5.63446	2.04483	25.678	4.83096	Diplopoda
Potapov_Indonesia_Community_2013	BF1	5.65942	2.86808		2.86074	Blattodea
Klarner_GermanExploratories_2008	HEW1	5.67645	1.65443	28.1435	6.12026	Diplopoda
Potapov_Indonesia_Community_2013	BF4	5.68417	3.07758	35.6932	5.5762	Diplopoda
Klarner_GermanExploratories_2008	HEW21	5.72714	3.33743	27.7484	7.11537	Isopoda
Potapov_Indonesia_Community_2013	HF2	5.73678	2.30958	43.2246	9.29321	Blattodea
Klarner_GermanExploratories_2008	HEW12	5.74688	3.43064	34.7806	9.30822	Isopoda
Klarner_GermanExploratories_2008	AEW4	5.75153	3.62382	30.6568	7.35655	Isopoda
Klarner_GermanExploratories_2008	AEW25	5.78974	1.61023	22.6323	4.43241	Diplopoda
Klarner_GermanExploratories_2008	AEW8	5.90872	2.9634	24.9668	5.05608	Diplopoda
Potapov_Indonesia_Community_2013	BF2	5.92481	4.66026	55.8308	4.62379	Diplopoda
Klarner_GermanExploratories_2008	AEW7	5.92937	4.36714	29.3363	7.42401	Isopoda
Klarner_GermanExploratories_2008	HEW12	5.94053	2.5865		5.00241	Diplopoda
Klarner_GermanExploratories_2008	HEW11	5.9434	4.7975		5.24681	Isopoda
Klarner_GermanExploratories_2008	AEW25	6.00705	5.82732	25.3658	5.69209	Isopoda
Klarner_GermanExploratories_2008	HEW36	6.01465	0.10175		4.42421	Diplopoda
Klarner_GermanExploratories_2008	HEW12	6.06062	4.65503	39.523	10.3833	Isopoda
Klarner_GermanExploratories_2008	HEW47	6.07964	2.3902	28.2793	5.59887	Diplopoda
Klarner_GermanExploratories_2008	HEW47	6.22621	1.37363	24.0026	5.33076	Diplopoda
Potapov_Indonesia_Community_2013	BF2	6.23296	6.33065	15.9498	2.67562	Diplopoda
Klarner_GermanExploratories_2008	HEW12	6.26246	1.0065		4.80915	Diplopoda
Klarner_GermanExploratories_2008	HEW10	6.45336	3.4085		4.8505	Diplopoda
Klarner_GermanExploratories_2008	HEW10	6.46036	4.4335		4.52838	Isopoda
Klarner_GermanExploratories_2008	AEW9	6.51385	2.88766	28.8414	6.12037	Diplopoda
Klarner_GermanExploratories_2008	HEW17	6.521	3.97708	28.4914	7.06867	Isopoda
Potapov_Indonesia_Community_2013	BF3	6.78549	12.2074	47.6885	10.1612	Blattodea
Klarner_GermanExploratories_2008	AEW27	6.95555	2.1294	22.8278	5.17918	Diplopoda
Klarner_GermanExploratories_2008	HEW16	7.13286	1.24151	22.5712	4.97904	Diplopoda
Tiunov_SoilFauna_Vietnam_2007to2009	Camp	9.04	3.73	20.4	2.9	Gastropoda
Potapov_Indonesia_Community_2013	BR4		4.03485			Blattodea
Potapov_Indonesia_Community_2013	HF2		-1.14809			Diplopoda
Potapov_Indonesia_Community_2013	BO5		1.33291			Diplopoda
Potapov_Indonesia_Community_2013	BF2		4.93791			Diplopoda
Potapov_Indonesia_Community_2013	BJ2		5.21384			Diplopoda
Tiunov_SoilFauna_Vietnam_2007to2009	L	1.53	5.53	35.5	9.7	Araneae
Tiunov_SoilFauna_Vietnam_2007to2009	L	1.68	5.79	22.5	5.8	Araneae
Tiunov_SoilFauna_Vietnam_2007to2009	L	2.04	4.62	45.1	9.5	Araneae
Tiunov_SoilFauna_Vietnam_2007to2009	L	2.1	3.66	51.3	11.6	Araneae
Potapov_Indonesia_Community_2013	HJ1	2.10004	0.0338373	52.7791	10.7441	Hemiptera
Tiunov_SoilFauna_Vietnam_2007to2009	L	2.19	7.29	58.4	8.2	Chilopoda
Klarner_GermanExploratories_2008	AEW11	2.25169	3.24292	43.9414	12.2499	Chilopoda
Potapov_Indonesia_Community_2013	HO1	2.29314	3.94185			Araneae
Tiunov_SoilFauna_Vietnam_2007to2009	L	2.35	5.68	51	14.4	Araneae
Tiunov_SoilFauna_Vietnam_2007to2009	DFL	2.42	6.75	48.6	11.2	Araneae
Tiunov_SoilFauna_Vietnam_2007to2009	L	2.47	4.45	47.2	12.2	Araneae
Tiunov_SoilFauna_Vietnam_2007to2009	DFL	2.47	6.76	48.7	11	Araneae
Tiunov_SoilFauna_Vietnam_2007to2009	AFZ	2.52	6.53	41.3	8.2	Araneae
Tiunov_SoilFauna_Vietnam_2007to2009	DFL	2.59	5.1	47.5	10.3	Opiliones
Potapov_Indonesia_Community_2013	BJ2	2.63337	4.66591	42.61	6.51	Hemiptera
Tiunov_SoilFauna_Vietnam_2007to2009	L	2.66	7.38	53.2	8.7	Chilopoda
Tiunov_SoilFauna_Vietnam_2007to2009	AFZ	2.66	9.4	48.3	13.3	Hirudinea
Tiunov_SoilFauna_Vietnam_2007to2009	AFZ	2.77	4.37	54.1	11	Araneae
Tiunov_SoilFauna_Vietnam_2007to2009	Camp	2.83	12.03	51.7	13.5	Hirudinea
Potapov_Indonesia_Community_2013	HR1	2.86319	0.422909	45.75	9.76	Hemiptera
Potapov_Indonesia_Community_2013	BJ2	2.90359	7.75058	52.2055	4.51722	Araneae
Potapov_Indonesia_Community_2013	BO3	2.99939	6.22291			Araneae
Potapov_Indonesia_Community_2013	BJ1	3	5.724	49.77	11.56	Hemiptera
Tiunov_SoilFauna_Vietnam_2007to2009	L	3.01	11.34	48.5	12.5	Hirudinea
Tiunov_SoilFauna_Vietnam_2007to2009	L	3.06	7.9	57.1	9.6	Chilopoda
Tiunov_SoilFauna_Vietnam_2007to2009	L	3.12	3.23	48.7	14.1	Araneae
Tiunov_SoilFauna_Vietnam_2007to2009	L	3.15	4.92	54.4	13.7	Araneae
Tiunov_SoilFauna_Vietnam_2007to2009	AFZ	3.18	4.64	45.3	10.6	Araneae
Tiunov_SoilFauna_Vietnam_2007to2009	AFZ	3.18	8.18	53.5	12.8	Hirudinea
Klarner_GermanExploratories_2008	HEW4	3.21028	4.82378	44.1186	12.9289	Chilopoda
Klarner_GermanExploratories_2008	SEW3	3.25094	6.45674	49.249	12.554	Chilopoda
Tiunov_SoilFauna_Vietnam_2007to2009	AFZ	3.3	2.51	33.5	8.4	Opiliones
Klarner_GermanExploratories_2008	SEW2	3.31863	6.04766	44.5534	11.4091	Chilopoda
Tiunov_SoilFauna_Vietnam_2007to2009	L	3.33	7.99	53.4	9.8	Chilopoda
Potapov_Indonesia_Community_2013	BR2	3.34547	3.86017	52.1815	10.8454	Hemiptera
Tiunov_SoilFauna_Vietnam_2007to2009	L	3.35	5.79	50.2	11.3	Chilopoda
Tiunov_SoilFauna_Vietnam_2007to2009	L	3.36	5.66	45.9	9.5	Araneae
Klarner_GermanExploratories_2008	HEW1	3.36419	2.77386	43.1914	11.5572	Chilopoda
Klarner_GermanExploratories_2008	HEW13	3.36994	6.47474	44.2917	12.5312	Chilopoda
Klarner_GermanExploratories_2008	HEW11	3.37694	7.2015		11.7117	Chilopoda
Tiunov_SoilFauna_Vietnam_2007to2009	L	3.41	5.81	47.1	11.4	Araneae
Klarner_GermanExploratories_2008	AEW2	3.42713	2.86291	46.3949	12.8405	Chilopoda
Tiunov_SoilFauna_Vietnam_2007to2009	L	3.47	6.43	38.3	8.5	Chilopoda
Tiunov_SoilFauna_Vietnam_2007to2009	L	3.52	6.23	50.8	12	Chilopoda
Tiunov_SoilFauna_Vietnam_2007to2009	AFZ	3.55	3.19	50.1	10.9	Opiliones
Potapov_Indonesia_Community_2013	HR1	3.55078	-3.85715			Araneae
Tiunov_SoilFauna_Vietnam_2007to2009	DFL	3.58	6.23	61	15	Araneae
Klarner_GermanExploratories_2008	HEW1	3.59552	4.76606	47.7087	13.8658	Chilopoda
Potapov_Indonesia_Community_2013	BJ1	3.60422	5.40967		7.16458	Araneae
Klarner_GermanExploratories_2008	HEW10	3.61395	7.4855		10.974	Chilopoda
Klarner_GermanExploratories_2008	HEW5	3.63689	5.10093	46.86	11.1766	Chilopoda
Klarner_GermanExploratories_2008	AEW2	3.66843	4.63742	53.8842	7.30167	Chilopoda
Tiunov_SoilFauna_Vietnam_2007to2009	Camp	3.74	11.78	52.2	12.1	Hirudinea
Klarner_GermanExploratories_2008	HEW2	3.75903	6.15309	46.0831	11.7818	Chilopoda
Klarner_GermanExploratories_2008	AEW2	3.75917	7.69313	53.0171	15.5514	Chilopoda
Tiunov_SoilFauna_Vietnam_2007to2009	DFL	3.76	6.16	43.9	10.1	Araneae
Klarner_GermanExploratories_2008	HEW1	3.76602	5.19147	41.6582	12.0191	Chilopoda
Potapov_Indonesia_Community_2013	HO3	3.77758	1.54026	54.4908		Araneae
Potapov_Indonesia_Community_2013	BJ1	3.79	7.396	47.7	9.81	Hemiptera
Tiunov_SoilFauna_Vietnam_2007to2009	Camp	3.79	11.41	49	12.9	Hirudinea
Potapov_Indonesia_Community_2013	HJ4	3.79182	6.17958	61.7442	5.30022	Araneae
Klarner_GermanExploratories_2008	SEW1	3.8297	6.22023	35.7669	13.2285	Araneae
Tiunov_SoilFauna_Vietnam_2007to2009	DFL	3.85	3.06	53.3	11.6	Chilopoda
Tiunov_SoilFauna_Vietnam_2007to2009	Camp	3.88	13.69	53.8	12.5	Hirudinea
Klarner_GermanExploratories_2008	HEW6	3.88353	8.11538	49.6774	10.117	Chilopoda
Potapov_SizeStructure_Community_2019	BL9c	3.89	3.38333	43.8	12.5	Araneae
Tiunov_SoilFauna_Vietnam_2007to2009	L	3.89	6.52	37.7	8.9	Araneae
Klarner_GermanExploratories_2008	AEW3	3.90424	4.73123	46.195	12.7347	Chilopoda
Potapov_Indonesia_Community_2013	HR2	3.94066	6.45185			Araneae
Potapov_Indonesia_Community_2013	HR1	3.95158	5.68985			Araneae
Klarner_GermanExploratories_2008	SEW1	3.95434	5.70296	34.9113	5.16833	Araneae
Potapov_Indonesia_Community_2013	BJ2	3.96273	5.35485			Araneae
Klarner_GermanExploratories_2008	AEW49	4.01259	5.82859	45.1096	12.8176	Chilopoda
Klarner_GermanExploratories_2008	HEW2	4.03024	5.2843	51.5656	15.9652	Chilopoda
Klarner_GermanExploratories_2008	HEW11	4.0398	6.3585		12.2967	Chilopoda
Potapov_Indonesia_Community_2013	BR4	4.04287	5.38285			Araneae
Potapov_Indonesia_Community_2013	HF2	4.06808	3.14253	52.2716	9.60651	Hemiptera
Tiunov_SoilFauna_Vietnam_2007to2009	DFL	4.08	6.59	46.8	10	Opiliones
Klarner_GermanExploratories_2008	HEW36	4.10319	5.27039	51.3963	14.8103	Araneae
Potapov_Indonesia_Community_2013	HO4	4.15592	4.40885			Araneae
Tiunov_SoilFauna_Vietnam_2007to2009	DFL	4.22	3.35	53.2	12.5	Chilopoda
Potapov_Indonesia_Community_2013	HR2	4.24539	3.46285			Araneae
Potapov_Indonesia_Community_2013	HR4	4.27517	0.0631799			Araneae
Potapov_Indonesia_Community_2013	BJ3	4.30835	5.62185			Araneae
Tiunov_SoilFauna_Vietnam_2007to2009	AFZ	4.33	8.45	50.5	12.4	Hirudinea
Tiunov_SoilFauna_Vietnam_2007to2009	Camp	4.33	11.66	51.3	13.2	Hirudinea
Potapov_Indonesia_Community_2013	BJ4	4.34244	5.63385			Araneae
Klarner_GermanExploratories_2008	HEW2	4.3931	3.94918	36.1451	10.071	Chilopoda
Potapov_Indonesia_Community_2013	BR4	4.39718	0.0448466			Araneae
Potapov_Indonesia_Community_2013	BR3	4.40024	9.26885		17.046	Araneae
Potapov_Indonesia_Community_2013	HR1	4.43319	4.83591	41.63	6.87	Hemiptera
Potapov_Indonesia_Community_2013	BJ3	4.43851	5.73785			Araneae
Tiunov_SoilFauna_Vietnam_2007to2009	L	4.44	5.82	49.2	13.6	Chilopoda
Klarner_GermanExploratories_2008	HEW22	4.44223	5.80894	45.8776	12.1657	Chilopoda
Klarner_GermanExploratories_2008	AEW18	4.44823	5.25647	45.5661	12.5846	Chilopoda
Klarner_GermanExploratories_2008	HEW10	4.46168	4.89854	58.745	17.3122	Araneae
Klarner_GermanExploratories_2008	AEW30	4.46662	5.66749	43.6503	12.4726	Chilopoda
Klarner_GermanExploratories_2008	HEW6	4.46883	5.97039	48.9235	13.6817	Chilopoda
Potapov_Indonesia_Community_2013	HR3	4.48494	6.09385			Araneae
Potapov_Indonesia_Community_2013	HR3	4.487	-3.41715			Araneae
Klarner_GermanExploratories_2008	HEW10	4.49676	4.8545		12.6228	Chilopoda
Potapov_Indonesia_Community_2013	HO2	4.49741	2.77185			Araneae
Klarner_GermanExploratories_2008	SEW18	4.50054	7.26333	45.3539	12.449	Chilopoda
Klarner_GermanExploratories_2008	HEW1	4.50686	6.04727	46.9924	12.9549	Chilopoda
Klarner_GermanExploratories_2008	AEW49	4.54902	6.4627	44.9115	12.2344	Chilopoda
Tiunov_SoilFauna_Vietnam_2007to2009	DFL	4.58	2.86	48.7	12.9	Chilopoda
Klarner_GermanExploratories_2008	AEW3	4.58127	6.30202	44.1295	11.7207	Chilopoda
Klarner_GermanExploratories_2008	HEW5	4.58912	6.481	38.612	10.5353	Chilopoda
Potapov_Indonesia_Community_2013	HF4	4.60672	4.95885			Araneae
Klarner_GermanExploratories_2008	HEW16	4.62118	5.93393	45.3369	12.9299	Chilopoda
Tiunov_SoilFauna_Vietnam_2007to2009	DFL	4.63	5.87	53.8	13.5	Araneae
Klarner_GermanExploratories_2008	HEW11	4.63929	6.67615	54.9156	16.066	Araneae
Klarner_GermanExploratories_2008	AEW2	4.6406	3.37519	53.7321	16.097	Chilopoda
Potapov_Indonesia_Community_2013	BO2	4.65785	4.14885			Araneae
Klarner_GermanExploratories_2008	AEW18	4.65961	6.42383	42.7907	11.7254	Chilopoda
Potapov_Indonesia_Community_2013	HJ3	4.67213	6.20885			Araneae
Klarner_GermanExploratories_2008	HEW36	4.70192	4.81375		6.99051	Opiliones
Potapov_Indonesia_Community_2013	BJ4	4.71639	4.33385			Araneae
Potapov_Indonesia_Community_2013	HR2	4.71655	7.45047	56.117	13.3363	Hemiptera
Potapov_Indonesia_Community_2013	HF4	4.7227	6.70058	52.6379	7.49438	Araneae
Klarner_GermanExploratories_2008	AEW49	4.73648	7.98956	46.485	12.761	Chilopoda
Potapov_Indonesia_Community_2013	HF1	4.75233	-0.202091	67.0363		Araneae
Klarner_GermanExploratories_2008	AEW6	4.76004	5.48869	47.3346	13.0739	Chilopoda
Potapov_Indonesia_Community_2013	HJ1	4.7732	3.19385			Araneae
Klarner_GermanExploratories_2008	HEW11	4.79064	5.5495		12.5728	Chilopoda
Klarner_GermanExploratories_2008	HEW12	4.79577	5.7845		12.0744	Chilopoda
Klarner_GermanExploratories_2008	HEW47	4.79737	7.84256	50.2753	11.0452	Chilopoda
Klarner_GermanExploratories_2008	AEW9	4.79884	6.921	49.5242	11.9364	Chilopoda
Klarner_GermanExploratories_2008	AEW1	4.80116	6.73479	44.7092	12.6446	Chilopoda
Tiunov_SoilFauna_Vietnam_2007to2009	Camp	4.82	10.51	49.6	12.2	Hirudinea
Klarner_GermanExploratories_2008	AEW17	4.82072	6.19282	45.5956	12.2999	Chilopoda
Potapov_Indonesia_Community_2013	HR4	4.82989	6.36618			Araneae
Klarner_GermanExploratories_2008	HEW11	4.83563	6.9105		12.9407	Chilopoda
Klarner_GermanExploratories_2008	HEW11	4.85324	6.97403	46.1834	11.9552	Chilopoda
Tiunov_SoilFauna_Vietnam_2007to2009	Camp	4.86	10.37	50.3	13.2	Hirudinea
Klarner_GermanExploratories_2008	HEW36	4.87189	7.87175		10.6987	Araneae
Potapov_Indonesia_Community_2013	HF2	4.87678	6.69958		13.7103	Araneae
Potapov_Indonesia_Community_2013	BR2	4.88074	6.82085			Araneae
Klarner_GermanExploratories_2008	HEW10	4.88233	6.91253	61.9746	17.4602	Araneae
Tiunov_SoilFauna_Vietnam_2007to2009	Camp	4.9	11.07	49.4	14.2	Hirudinea
Klarner_GermanExploratories_2008	AEW17	4.90049	5.47982	43.6027	12.206	Chilopoda
Klarner_GermanExploratories_2008	HEW36	4.91588	7.11575		11.3804	Araneae
Potapov_Indonesia_Community_2013	BO5	4.92281	-1.87715			Araneae
Tiunov_SoilFauna_Vietnam_2007to2009	DFL	4.93	4.63	31.9	6.9	Araneae
Tiunov_SoilFauna_Vietnam_2007to2009	AFZ	4.93	10.53	47.1	12.6	Hirudinea
Klarner_GermanExploratories_2008	HEW12	4.94854	6.07232	61.8922	17.1746	Araneae
Potapov_Indonesia_Community_2013	BR1	4.96119	-1.93915			Araneae
Klarner_GermanExploratories_2008	HEW16	4.96219	7.17819	45.8795	11.822	Chilopoda
Klarner_GermanExploratories_2008	AEW6	4.96445	6.53522	45.8017	13.135	Chilopoda
Klarner_GermanExploratories_2008	SEW8	4.97463	6.95425	51.0829	16.6553	Araneae
Klarner_GermanExploratories_2008	SEW18	4.98213	7.37117	48.6597	16.0707	Araneae
Klarner_GermanExploratories_2008	AEW17	4.98225	5.79338	45.3395	12.6178	Chilopoda
Potapov_Indonesia_Community_2013	BR1	5.00979	7.50226			Araneae
Klarner_GermanExploratories_2008	HEW11	5.0166	7.8055		12.4167	Araneae
Potapov_Indonesia_Community_2013	HF3	5.03993	0.777847			Araneae
Tiunov_SoilFauna_Vietnam_2007to2009	AFZ	5.04	9.73	47.5	12.6	Hirudinea
Potapov_Indonesia_Community_2013	HJ2	5.04303	-0.962153			Araneae
Klarner_GermanExploratories_2008	AEW1	5.04844	7.7943	45.8048	12.6842	Chilopoda
Klarner_GermanExploratories_2008	AEW18	5.05845	5.79372	43.59	12.2258	Chilopoda
Klarner_GermanExploratories_2008	SEW8	5.05938	7.80006	47.179	12.0168	Chilopoda
Tiunov_SoilFauna_Vietnam_2007to2009	Camp	5.08	10.78	48.8	11.8	Hirudinea
Tiunov_SoilFauna_Vietnam_2007to2009	Camp	5.08	11.47	49.5	12.3	Hirudinea
Klarner_GermanExploratories_2008	AEW2	5.11422	4.42971	46.2473	12.9129	Chilopoda
Klarner_GermanExploratories_2008	HEW11	5.14157	7.2745		13.7735	Chilopoda
Klarner_GermanExploratories_2008	HEW47	5.14746	6.37461	42.9606	12.1207	Chilopoda
Klarner_GermanExploratories_2008	AEW3	5.16457	6.62557	45.7409	12.5899	Chilopoda
Potapov_Indonesia_Community_2013	BJ5	5.16556	-3.66639		7.97452	Araneae
Tiunov_SoilFauna_Vietnam_2007to2009	Camp	5.17	11.36	50	12.4	Hirudinea
Klarner_GermanExploratories_2008	HEW22	5.17713	6.40211	38.225	10.3624	Chilopoda
Klarner_GermanExploratories_2008	AEW17	5.17773	6.5643	36.9827	9.90155	Chilopoda
Tiunov_SoilFauna_Vietnam_2007to2009	Camp	5.18	10.72	50.3	12.5	Hirudinea
Potapov_Indonesia_Community_2013	HF3	5.18352	5.50085			Araneae
Klarner_GermanExploratories_2008	SEW6	5.18735	8.39911	32.8063	11.4861	Araneae
Tiunov_SoilFauna_Vietnam_2007to2009	DFL	5.19	6.85	44.2	10.6	Araneae
Klarner_GermanExploratories_2008	HEW47	5.19322	8.11218	46.2617	11.7925	Chilopoda
Klarner_GermanExploratories_2008	HEW47	5.19721	5.94821	44.0262	12.5285	Chilopoda
Klarner_GermanExploratories_2008	HEW12	5.19802	7.45499	41.1771	10.9907	Chilopoda
Tiunov_SoilFauna_Vietnam_2007to2009	Camp	5.21	11.05	49.2	12.8	Hirudinea
Tiunov_SoilFauna_Vietnam_2007to2009	Camp	5.21	14.09	53.6	13.2	Hirudinea
Klarner_GermanExploratories_2008	AEW5	5.21169	5.18743	45.1602	12.783	Chilopoda
Tiunov_SoilFauna_Vietnam_2007to2009	Camp	5.22	10.05	48.3	12	Hirudinea
Potapov_Indonesia_Community_2013	BR2	5.2227	5.36605	62.614	12.4754	Hemiptera
Klarner_GermanExploratories_2008	AEW7	5.22444	7.64654	47.7003	11.5795	Chilopoda
Tiunov_SoilFauna_Vietnam_2007to2009	Camp	5.23	10.68	53.2	13.5	Hirudinea
Tiunov_SoilFauna_Vietnam_2007to2009	Camp	5.23	11.31	49.5	12.6	Hirudinea
Klarner_GermanExploratories_2008	HEW12	5.24268	6.7635		13.7128	Chilopoda
Klarner_GermanExploratories_2008	SEW41	5.24407	7.7021	49.5908	11.8721	Chilopoda
Klarner_GermanExploratories_2008	SEW48	5.26702	7.50296	32.3429	4.43	Araneae
Klarner_GermanExploratories_2008	SEW41	5.27199	9.75921	59.0032	12.1665	Chilopoda
Klarner_GermanExploratories_2008	SEW35	5.28356	6.99319	49.3696	10.5264	Chilopoda
Klarner_GermanExploratories_2008	AEW4	5.28576	4.84011	44.323	12.3569	Chilopoda
Klarner_GermanExploratories_2008	AEW27	5.29738	6.55918	44.0678	13.0123	Chilopoda
Potapov_Indonesia_Community_2013	HJ1	5.30623	-5.48915			Araneae
Klarner_GermanExploratories_2008	AEW5	5.31339	6.25892	43.5928	11.9762	Chilopoda
Klarner_GermanExploratories_2008	AEW17	5.32026	6.2048	43.8495	12.242	Chilopoda
Klarner_GermanExploratories_2008	HEW10	5.32159	7.3425		11.4851	Chilopoda
Klarner_GermanExploratories_2008	SEW36	5.32978	7.91378	43.6859	12.3606	Chilopoda
Klarner_GermanExploratories_2008	HEW12	5.33566	7.5065		12.2169	Chilopoda
Klarner_GermanExploratories_2008	HEW36	5.33979	5.54675		12.0398	Chilopoda
Klarner_GermanExploratories_2008	AEW6	5.34035	6.10882	45.7091	12.7237	Chilopoda
Klarner_GermanExploratories_2008	HEW12	5.35265	7.3235		12.1492	Chilopoda
Klarner_GermanExploratories_2008	AEW18	5.36157	6.24908	45.7739	12.9378	Chilopoda
Klarner_GermanExploratories_2008	HEW10	5.37692	7.5682	62.3953	19.0417	Araneae
Tiunov_SoilFauna_Vietnam_2007to2009	Camp	5.39	9.8	48.2	12.2	Hirudinea
Tiunov_SoilFauna_Vietnam_2007to2009	Camp	5.4	11.21	48.5	11.4	Hirudinea
Klarner_GermanExploratories_2008	AEW7	5.41388	6.21255	46.9093	13.316	Chilopoda
Klarner_GermanExploratories_2008	AEW8	5.42513	8.22203	44.5194	12.5176	Chilopoda
Klarner_GermanExploratories_2008	SEW35	5.43811	7.7012	50.0424	9.82658	Chilopoda
Tiunov_SoilFauna_Vietnam_2007to2009	Camp	5.44	10.09	42.8	11.1	Hirudinea
Tiunov_SoilFauna_Vietnam_2007to2009	Camp	5.44	10.24	48.3	12.5	Hirudinea
Klarner_GermanExploratories_2008	SEW43	5.44735	7.54506	46.8122	15.05	Araneae
Klarner_GermanExploratories_2008	AEW27	5.46091	8.55838	46.7185	13.4264	Chilopoda
Klarner_GermanExploratories_2008	HEW36	5.46277	6.84475		12.6315	Chilopoda
Klarner_GermanExploratories_2008	AEW9	5.4649	5.10954	46.3042	13.0828	Chilopoda
Potapov_Indonesia_Community_2013	HF1	5.48294	5.66885			Araneae
Klarner_GermanExploratories_2008	SEW8	5.49312	7.83502	45.7764	11.5389	Chilopoda
Klarner_GermanExploratories_2008	HEW16	5.51259	7.4568	46.9624	12.9868	Chilopoda
Klarner_GermanExploratories_2008	SEW9	5.52467	9.709	42.615	13.4893	Araneae
Klarner_GermanExploratories_2008	HEW47	5.53223	9.9506	44.4629	11.3956	Chilopoda
Klarner_GermanExploratories_2008	AEW18	5.53606	7.47436	44.5038	11.8281	Chilopoda
Klarner_GermanExploratories_2008	HEW12	5.53902	7.86741	50.7868	14.0307	Chilopoda
Klarner_GermanExploratories_2008	HEW12	5.55761	7.2765		13.9366	Chilopoda
Klarner_GermanExploratories_2008	HEW36	5.55875	6.05175		12.6758	Chilopoda
Klarner_GermanExploratories_2008	AEW5	5.56865	7.76781	45.7802	12.3474	Chilopoda
Klarner_GermanExploratories_2008	AEW25	5.58235	7.61481	43.1373	12.6127	Chilopoda
Klarner_GermanExploratories_2008	HEW10	5.59174	7.28334	59.0433	18.6636	Araneae
Klarner_GermanExploratories_2008	AEW9	5.59453	6.80017	48.9272	11.1151	Chilopoda
Klarner_GermanExploratories_2008	HEW10	5.60153	7.7525		14.2665	Chilopoda
Klarner_GermanExploratories_2008	HEW17	5.60576	8.99005	45.3779	11.2277	Chilopoda
Potapov_Indonesia_Community_2013	HJ2	5.61531	4.04285			Araneae
Klarner_GermanExploratories_2008	AEW9	5.63241	6.05821	45.3075	12.8568	Chilopoda
Klarner_GermanExploratories_2008	AEW5	5.64343	7.65197	45.1127	12.6684	Chilopoda
Potapov_Indonesia_Community_2013	BF4	5.64699	7.86485			Araneae
Klarner_GermanExploratories_2008	HEW36	5.66772	9.09175		10.7984	Chilopoda
Klarner_GermanExploratories_2008	AEW17	5.67024	6.71209	48.4249	14.1442	Chilopoda
Klarner_GermanExploratories_2008	HEW12	5.67559	8.3485		13.6436	Chilopoda
Klarner_GermanExploratories_2008	AEW8	5.68737	7.56994	44.5524	12.4204	Chilopoda
Klarner_GermanExploratories_2008	HEW17	5.70646	9.06794	43.8381	11.9572	Chilopoda
Klarner_GermanExploratories_2008	AEW4	5.71052	6.4179	44.2173	11.8053	Chilopoda
Potapov_Indonesia_Community_2013	HF2	5.7141	0.860847			Araneae
Klarner_GermanExploratories_2008	SEW37	5.74222	8.42292	51.2813	16.8169	Araneae
Klarner_GermanExploratories_2008	HEW12	5.74488	6.09331	68.1146		Araneae
Klarner_GermanExploratories_2008	SEW35	5.80703	6.95424	41.2868	13.261	Araneae
Klarner_GermanExploratories_2008	HEW47	5.81541	7.1006	43.0305	12.3284	Chilopoda
Klarner_GermanExploratories_2008	HEW12	5.86378	8.3052	57.9519	18.3385	Araneae
Klarner_GermanExploratories_2008	HEW10	5.87548	6.9615		12.4627	Chilopoda
Potapov_Indonesia_Community_2013	BF4	5.87753	5.99997	53.4759	7.95477	Hemiptera
Klarner_GermanExploratories_2008	HEW17	5.87996	6.29183	45.7879	13.2333	Chilopoda
Klarner_GermanExploratories_2008	HEW36	5.88171	8.13596	70.4653		Araneae
Klarner_GermanExploratories_2008	AEW7	5.93736	7.08433	44.1991	12.3161	Chilopoda
Tiunov_SoilFauna_Vietnam_2007to2009	Camp	5.96	12.03	47.7	12.7	Hirudinea
Potapov_SizeStructure_Community_2019	BL11c	5.99333	6.46667	47.4	13.7	Chilopoda
Klarner_GermanExploratories_2008	HEW12	6.01366	7.13179	55.3464	18.2677	Araneae
Tiunov_SoilFauna_Vietnam_2007to2009	Camp	6.02	13.29	49	13.5	Hirudinea
Klarner_GermanExploratories_2008	SEW4	6.04249	8.27964	50.3227	12.7204	Chilopoda
Klarner_GermanExploratories_2008	HEW36	6.09454	8.4498	55.829	15.6622	Araneae
Klarner_GermanExploratories_2008	HEW12	6.14349	7.3715		13.0882	Chilopoda
Potapov_Indonesia_Community_2013	BF2	6.15281	8.18026		18.6202	Araneae
Potapov_Indonesia_Community_2013	BF1	6.17261	-4.38465			Araneae
Potapov_Indonesia_Community_2013	BF3	6.17468	3.28835			Araneae
Klarner_GermanExploratories_2008	SEW6	6.18146	8.46401	51.3638	16.3193	Araneae
Potapov_Indonesia_Community_2013	BF4	6.18932	5.50685			Araneae
Klarner_GermanExploratories_2008	SEW7	6.19149	7.88971	44.2189	12.1289	Chilopoda
Klarner_GermanExploratories_2008	SEW5	6.20108	8.56443	44.21	14.8901	Araneae
Klarner_GermanExploratories_2008	AEW17	6.20552	7.83552	35.3903	9.66366	Chilopoda
Klarner_GermanExploratories_2008	SEW7	6.20645	8.46491	37.2985	11.3677	Araneae
Klarner_GermanExploratories_2008	HEW12	6.21849	7.05583	75.2443		Araneae
Klarner_GermanExploratories_2008	HEW36	6.22243	9.43131	58.6173	16.9436	Araneae
Klarner_GermanExploratories_2008	HEW12	6.22748	8.25423	61.7788	19.4598	Araneae
Tiunov_SoilFauna_Vietnam_2007to2009	Camp	6.26	13.88	50.3	12.1	Hirudinea
Klarner_GermanExploratories_2008	HEW36	6.32235	9.17544	62.0171	19.0269	Araneae
Potapov_Indonesia_Community_2013	BF3	6.33273	6.32235			Araneae
Potapov_Indonesia_Community_2013	BF1	6.34306	5.91935			Araneae
Potapov_Indonesia_Community_2013	BO1	6.34532	7.36994			Araneae
Klarner_GermanExploratories_2008	HEW36	6.40528	8.63571	55.5221	16.9108	Araneae
Klarner_GermanExploratories_2008	SEW37	6.42324	8.45388	49.8332	14.9246	Araneae
Klarner_GermanExploratories_2008	SEW41	6.45753	7.55431	46.735	13.9586	Araneae
Potapov_Indonesia_Community_2013	BF2	6.51539	7.46985			Araneae
Klarner_GermanExploratories_2008	HEW12	6.52641	9.0445	15.4164	15.4161	Chilopoda
Tiunov_SoilFauna_Vietnam_2007to2009	Camp	6.56	12.44	48.2	12.3	Hirudinea
Tiunov_SoilFauna_Vietnam_2007to2009	Camp	6.57	11.91	50.3	12.8	Hirudinea
Tiunov_SoilFauna_Vietnam_2007to2009	Camp	6.58	10.87	46.3	12.2	Hirudinea
Klarner_GermanExploratories_2008	HEW36	6.59112	8.72566	56.8685	17.0252	Araneae
Potapov_Indonesia_Community_2013	HF2	6.68524	4.08054	49.1054	11.8399	Hemiptera
Tiunov_SoilFauna_Vietnam_2007to2009	Camp	6.73	11.55	49.9	13.2	Hirudinea
Tiunov_SoilFauna_Vietnam_2007to2009	Camp	6.83	10.87	43.8	12	Hirudinea
Klarner_GermanExploratories_2008	HEW36	6.8649	9.26539	52.6857	15.9252	Araneae
Tiunov_SoilFauna_Vietnam_2007to2009	Camp	7.29	14.82	48.8	13.4	Hirudinea
Tiunov_SoilFauna_Vietnam_2007to2009	Camp	7.32	11.36	44.7	11.6	Hirudinea
Potapov_SizeStructure_Community_2019	ST21c	7.52333	6.63667	46.5	14.1	Araneae
Tiunov_SoilFauna_Vietnam_2007to2009	Camp	7.53	12.85	50.3	12.9	Hirudinea
Tiunov_SoilFauna_Vietnam_2007to2009	Camp	7.64	9.94	46.9	13.3	Hirudinea
Potapov_Indonesia_Community_2013	BO4	7.71053	4.23585			Araneae
Potapov_Indonesia_Community_2013	BO4	7.78491	0.337847			Araneae
Tiunov_SoilFauna_Vietnam_2007to2009	Camp	7.83	10.42	42.5	12.9	Hirudinea
Tiunov_SoilFauna_Vietnam_2007to2009	Camp	7.84	12.72	49.4	12.3	Hirudinea
Tiunov_SoilFauna_Vietnam_2007to2009	Camp	7.94	10.65	48.8	13.9	Hirudinea
Tiunov_SoilFauna_Vietnam_2007to2009	Camp	8.32	11.81	47.5	13.7	Hirudinea
Tiunov_SoilFauna_Vietnam_2007to2009	Camp	8.82	12.44	48.1	12.6	Hirudinea
Tiunov_SoilFauna_Vietnam_2007to2009	Camp	9.07	11.59	47.9	12.1	Hirudinea
Tiunov_SoilFauna_Vietnam_2007to2009	Camp	9.53	11.89	47.8	13.1	Hirudinea
Tiunov_SoilFauna_Vietnam_2007to2009	Camp	10.23	12.63	49.1	13.7	Hirudinea
Tiunov_SoilFauna_Vietnam_2007to2009	Camp	10.55	13.83	52.3	13.4	Hirudinea
Tiunov_SoilFauna_Vietnam_2007to2009	Camp	11.17	12.23	51.9	13	Hirudinea
Potapov_Indonesia_Community_2013	BO5	-1.15764		19.6565		Oribatida
Potapov_SizeStructure_Community_2019	BL9c	-0.96	-1.06667	30.49	4.28	Prostigmata
Potapov_SizeStructure_Community_2019	BL12f	-0.333333	-1.01367			Prostigmata
Potapov_Indonesia_Community_2013	HO1	-0.0293181	2.18358	19.5574	2.9313	Oribatida
Potapov_Indonesia_Community_2013	BO3	0.0156531	7.47858	16.1881		Oribatida
Potapov_Indonesia_Community_2013	HO1	0.327458	5.11591	15.3841		Collembola
Klarner_GermanExploratories_2008	SEW43	0.4464	2.7595	45.9834	9.71086	Oribatida
Potapov_Indonesia_Community_2013	HO1	0.463584	2.93284		4.23098	Collembola
Potapov_Indonesia_Community_2013	BO3	0.722945		20.0428		Oribatida
Potapov_Indonesia_Community_2013	BO3	0.742667	2.90584			Collembola
Potapov_Indonesia_Community_2013	HO4	0.785663				Oribatida
Potapov_SizeStructure_Community_2019	BL9c	0.84	3.62533		5.64	Prostigmata
Potapov_Indonesia_Community_2013	HO3	0.871955	4.38358			Oribatida
Potapov_Indonesia_Community_2013	HO3	0.964521	5.79391			Collembola
Potapov_Indonesia_Community_2013	HO1	0.975577	2.97796	28.8245	7.07164	Symphyla
Potapov_Indonesia_Community_2013	BJ3	1.02665	8.58258			Oribatida
Klarner_GermanExploratories_2008	HEW3	1.051	2.256	43.6967	10.9977	Oribatida
Potapov_Indonesia_Community_2013	BO3	1.16324	3.30926	45.5115	11.2962	Symphyla
Potapov_Indonesia_Community_2013	HR1	1.17814	4.85391			Collembola
Potapov_Indonesia_Community_2013	BJ4	1.40403	4.51361			Psocoptera
Potapov_Indonesia_Community_2013	BR2	1.42413		18.2579		Oribatida
Potapov_Indonesia_Community_2013	HO4	1.44304		18.6868		Oribatida
Potapov_Indonesia_Community_2013	BJ3	1.44826	11.5986	15.9835		Oribatida
Potapov_Indonesia_Community_2013	BJ4	1.45617	7.24558	17.2077		Oribatida
Klarner_GermanExploratories_2008	SEW3	1.4771	3.803	48.3017	11.5965	Oribatida
Potapov_Indonesia_Community_2013	BR3	1.61131		17.8226		Oribatida
Tiunov_SoilFauna_Vietnam_2007to2009	Camp	1.62	-5.63	51.4	12.7	Collembola
Potapov_Indonesia_Community_2013	HR2	1.6206	8.36791	19.6344		Collembola
Potapov_Indonesia_Community_2013	BR4	1.62229		17.0364		Oribatida
Klarner_GermanExploratories_2008	HEW11	1.7453	-3.17093	45.56	13.3554	Collembola
Potapov_Indonesia_Community_2013	HJ3	1.78268	2.67484		4.09643	Collembola
Potapov_Indonesia_Community_2013	HR2	1.81692	5.45684		5.21669	Collembola
Potapov_Indonesia_Community_2013	HO1	1.82588	0.383576	43.5284	10.9019	Psocoptera
Potapov_SizeStructure_Community_2019	BL9c	1.84	2.00533	49.38	9.05	Prostigmata
Potapov_Indonesia_Community_2013	BO2	1.84267	4.69458	19.2509	2.27105	Oribatida
Potapov_Indonesia_Community_2013	HJ3	1.84319	6.07373			Collembola
Tiunov_SoilFauna_Vietnam_2007to2009	Camp	1.85	-3.83	51.6	11.5	Collembola
Potapov_Indonesia_Community_2013	HJ4	1.85369	7.69584		4.09381	Collembola
Klarner_GermanExploratories_2008	SEW3	1.8611	2.11	45.623	11.5215	Oribatida
Tiunov_SoilFauna_Vietnam_2007to2009	Camp	1.89	-4.48	51.8	12.4	Collembola
Klarner_GermanExploratories_2008	SEW3	1.91963	0.578	41.657	11.9431	Collembola
Potapov_Indonesia_Community_2013	BR3	1.96973	8.76332			Symphyla
Potapov_Indonesia_Community_2013	BJ3	1.98964	4.05132			Protura
Potapov_Indonesia_Community_2013	HR1	2.00519		16.6551		Oribatida
Potapov_Indonesia_Community_2013	BR3	2.0339	2.95673			Collembola
Potapov_Indonesia_Community_2013	HF3	2.03855	-0.477385			Psocoptera
Klarner_GermanExploratories_2008	AEW3	2.0528	2.494	48.507	11.739	Oribatida
Potapov_Indonesia_Community_2013	BJ5	2.06826	8.23358	16.593		Oribatida
Klarner_GermanExploratories_2008	HEW3	2.11074	-1.15	43.4135	11.5016	Collembola
Klarner_GermanExploratories_2008	AEW11	2.1171	1.826	42.2797	10.147	Oribatida
Potapov_SizeStructure_Community_2019	BL9c	2.12783	0.470807	33.0423	6.76509	Collembola
Klarner_GermanExploratories_2008	AEW17	2.179	2.0065	42.4835	10.3034	Oribatida
Potapov_Indonesia_Community_2013	HR4	2.18829	2.89506			Collembola
Potapov_Indonesia_Community_2013	HF1	2.20731	10.3259			Collembola
Potapov_Indonesia_Community_2013	HR1	2.20909		17.5003		Oribatida
Potapov_Indonesia_Community_2013	BR4	2.22433	10.9739			Collembola
Klarner_GermanExploratories_2008	SEW43	2.2254	3.0175	43.5537	10.509	Oribatida
Tiunov_SoilFauna_Vietnam_2007to2009	Camp	2.23	-1.07	51.4	10.2	Collembola
Potapov_Indonesia_Community_2013	HO2	2.23551	5.79458	28.0801	3.24333	Oribatida
Tiunov_SoilFauna_Vietnam_2007to2009	Camp	2.25	-2.42	50.5	12.5	Collembola
Tiunov_SoilFauna_Vietnam_2007to2009	Camp	2.26	-3.24	47.7	11.1	Collembola
Potapov_Indonesia_Community_2013	BR2	2.26417		24.71		Oribatida
Potapov_Indonesia_Community_2013	HJ4	2.28414	4.86473			Collembola
Potapov_Indonesia_Community_2013	BR1	2.32873	4.29891			Collembola
Klarner_GermanExploratories_2008	SEW43	2.3434	2.5075	49.3278	10.817	Oribatida
Potapov_Indonesia_Community_2013	HJ1	2.36742	4.71673			Collembola
Klarner_GermanExploratories_2008	SEW1	2.4016	3.593	43.8886	10.819	Oribatida
Potapov_SizeStructure_Community_2019	ST23c	2.42714	0.815807	44.4656	10.0366	Collembola
Tiunov_SoilFauna_Vietnam_2007to2009	L	2.43	-4.64	51.3	13.1	Collembola
Klarner_GermanExploratories_2008	HEW11	2.4313	2.3845	47.89	10.2986	Oribatida
Klarner_GermanExploratories_2008	AEW25	2.4341	5.9275	42.8248	11.009	Oribatida
Potapov_Indonesia_Community_2013	HO3	2.44265	4.81858	21.0138	3.35394	Oribatida
Potapov_Indonesia_Community_2013	HJ4	2.44795	0.552262	41.3834	10.52	Psocoptera
Potapov_Indonesia_Community_2013	BJ3	2.44914	0.466727			Collembola
Potapov_Indonesia_Community_2013	HF3	2.46702	9.09091			Collembola
Klarner_GermanExploratories_2008	SEW1	2.4746	5.112	47.4863	12.4009	Oribatida
Tiunov_SoilFauna_Vietnam_2007to2009	L	2.48	-3.45	55.3	14.1	Collembola
Potapov_SizeStructure_Community_2019	BL9c	2.49	-0.0466667	41.5	10.2	Collembola
Klarner_GermanExploratories_2008	AEW18	2.5114	1.406	42.9045	9.64314	Oribatida
Potapov_Indonesia_Community_2013	HF4	2.51206	3.03484		5.44016	Collembola
Potapov_Indonesia_Community_2013	HF4	2.52368	4.71273			Collembola
Potapov_Indonesia_Community_2013	HO2	2.52799	1.98184			Collembola
Potapov_Indonesia_Community_2013	HO2	2.52969	4.60758	18.1786		Oribatida
Klarner_GermanExploratories_2008	HEW11	2.5413	1.7905	50.24	10.8635	Oribatida
Potapov_SizeStructure_Community_2019	BL9c	2.55	7.78333		13.45	Oribatida
Potapov_Indonesia_Community_2013	BJ1	2.55522	1.55267	47.1018	11.0222	Psocoptera
Klarner_GermanExploratories_2008	SEW6	2.5571	4.6735	43.7245	11.0466	Oribatida
Potapov_Indonesia_Community_2013	BJ4	2.55982	3.07884			Collembola
Potapov_Indonesia_Community_2013	BR4	2.56877	-1.02227			Protura
Klarner_GermanExploratories_2008	SEW2	2.5751	3.163	48.1842	10.1437	Oribatida
Klarner_GermanExploratories_2008	SEW18	2.588	4.534	49.1033	11.7284	Oribatida
Klarner_GermanExploratories_2008	HEW2	2.5935	3.0675	47.5357	12.0199	Oribatida
Potapov_Indonesia_Community_2013	BJ4	2.60861	-3.68168			Protura
Klarner_GermanExploratories_2008	AEW3	2.6448	2.633	40.4271	8.93937	Oribatida
Klarner_GermanExploratories_2008	SEW1	2.6566	2.429	41.4298	10.4343	Oribatida
Klarner_GermanExploratories_2008	HEW13	2.6735	1.9455	41.4819	10.4652	Oribatida
Potapov_Indonesia_Community_2013	BJ3	2.67869	3.11658	45.161	10.7133	Psocoptera
Potapov_Indonesia_Community_2013	HR1	2.68489	3.36191	36.8357	7.93644	Collembola
Potapov_Indonesia_Community_2013	BJ4	2.7073	2.15884			Collembola
Potapov_Indonesia_Community_2013	BJ2	2.71672	4.83526	45.8965	10.3792	Psocoptera
Tiunov_SoilFauna_Vietnam_2007to2009	L	2.72	0.51	51.7	13.5	Collembola
Klarner_GermanExploratories_2008	SEW8	2.7379	3.0605	42.2429	9.81827	Oribatida
Klarner_GermanExploratories_2008	HEW4	2.7385	2.5245	48.4988	11.8444	Oribatida
Potapov_Indonesia_Community_2013	HF4	2.75787	0.0808377	32.3802	6.17742	Oribatida
Klarner_GermanExploratories_2008	SEW37	2.7747	2.033	52.7826	10.4032	Oribatida
Potapov_Indonesia_Community_2013	BO2	2.77524	-0.660273			Protura
Potapov_SizeStructure_Community_2019	BL9c	2.79	4.05333	41.2	10.2	Oribatida
Tiunov_SoilFauna_Vietnam_2007to2009	L	2.79	-1.21	50.5	12.4	Collembola
Klarner_GermanExploratories_2008	SEW6	2.7901	2.9895	51.5693	11.0657	Oribatida
Klarner_GermanExploratories_2008	AEW1	2.7914	2.3775	41.6476	9.87818	Oribatida
Klarner_GermanExploratories_2008	AEW6	2.7918	0.588	32.01	10.72	Collembola
Potapov_SizeStructure_Community_2019	BL9c	2.8	2.45633		5.89	Prostigmata
Klarner_GermanExploratories_2008	SEW2	2.8111	3.057	39.5021	9.994	Oribatida
Klarner_GermanExploratories_2008	HEW5	2.816	3.195	39.8539	10.6177	Oribatida
Klarner_GermanExploratories_2008	SEW6	2.8171	2.1885	35.6343	9.05704	Oribatida
Potapov_Indonesia_Community_2013	BR1	2.83535		19.5154		Oribatida
Klarner_GermanExploratories_2008	SEW1	2.85694	2.346	47.8339	13.4559	Collembola
Klarner_GermanExploratories_2008	SEW8	2.8649	3.2135	47.756	10.4343	Oribatida
Potapov_Indonesia_Community_2013	BR1	2.86721		18.0936		Oribatida
Tiunov_SoilFauna_Vietnam_2007to2009	L	2.87	0.94	45.6	12.3	Collembola
Klarner_GermanExploratories_2008	SEW6	2.87646	1.4455	42.8027	11.5898	Collembola
Potapov_SizeStructure_Community_2019	BL10f	2.88667	-1.05133	54.37	2.9	Prostigmata
Klarner_GermanExploratories_2008	HEW11	2.8953	3.0265	46.4	10.1437	Oribatida
Klarner_GermanExploratories_2008	AEW8	2.8957	0.02575	42.19	10.164	Oribatida
Klarner_GermanExploratories_2008	SEW3	2.9191	0.973	46.9915	9.63229	Oribatida
Potapov_Indonesia_Community_2013	HO2	2.92745	-0.164273			Collembola
Potapov_Indonesia_Community_2013	BO5	2.93047	6.84991	18.8932		Collembola
Klarner_GermanExploratories_2008	SEW1	2.9446	2.362	52.3597	12.0004	Oribatida
Potapov_Indonesia_Community_2013	HR4	2.96513	3.77324	20.7105	3.02809	Collembola
Klarner_GermanExploratories_2008	HEW36	2.9745	-1.32631	46.86	13.0243	Collembola
Klarner_GermanExploratories_2008	SEW18	2.985	3.974	44.4205	11.1516	Oribatida
Klarner_GermanExploratories_2008	AEW3	2.9898	3.108	35.7198	9.32618	Oribatida
Potapov_Indonesia_Community_2013	HO1	2.99301	4.84326	43.2452	11.0245	Symphyla
Potapov_Indonesia_Community_2013	BF4	2.99835	7.61158	15.2963		Oribatida
Potapov_SizeStructure_Community_2019	ST23c	3.01479	9.63681	66.8833	7.57001	Collembola
Potapov_SizeStructure_Community_2019	BL12f	3.02192	6.76881		11.7105	Collembola
Potapov_Indonesia_Community_2013	BO3	3.02824	5.93826	45.193	12.0747	Symphyla
Potapov_Indonesia_Community_2013	HO1	3.02864				Pauropoda
Potapov_SizeStructure_Community_2019	ST23c	3.03216	5.43381	67.4194	8.52189	Collembola
Potapov_Indonesia_Community_2013	HJ3	3.03679	1.62858	44.2042	11.2412	Psocoptera
Klarner_GermanExploratories_2008	AEW3	3.0398	3.545	36.8934	8.82897	Oribatida
Tiunov_SoilFauna_Vietnam_2007to2009	L	3.04	5.11	50.1	13.5	Collembola
Potapov_SizeStructure_Community_2019	BL11c	3.04333	1.81167		15.85	Oribatida
Klarner_GermanExploratories_2008	SEW3	3.0531	4.823	46.222	11.0329	Oribatida
Potapov_Indonesia_Community_2013	BJ5	3.05369	1.83032			Protura
Klarner_GermanExploratories_2008	AEW30	3.07017	2.57982	37.4049	10.6397	Symphyla
Klarner_GermanExploratories_2008	HEW11	3.0803	2.0875	35.81	9.06873	Oribatida
Klarner_GermanExploratories_2008	SEW18	3.084	3.525	43.8927	11.0868	Oribatida
Potapov_Indonesia_Community_2013	BJ2	3.08892	6.83896	41.1371	9.33665	Symphyla
Potapov_SizeStructure_Community_2019	ST22f	3.09	0.256667	44.5	12.7	Collembola
Potapov_Indonesia_Community_2013	HJ2	3.09133	2.64373			Collembola
Klarner_GermanExploratories_2008	AEW6	3.0948	2.911	42.8683	10.0716	Oribatida
Klarner_GermanExploratories_2008	SEW7	3.1001	3.76875	38.4425	10.3674	Oribatida
Klarner_GermanExploratories_2008	SEW1	3.1036	0.97	54.0793	10.7557	Oribatida
Potapov_Indonesia_Community_2013	HJ1	3.10658	5.28291	17.7235	2.19869	Collembola
Potapov_Indonesia_Community_2013	HF1	3.11656		18.0948		Oribatida
Potapov_SizeStructure_Community_2019	ST22f	3.12	0.956667	44	12.3	Collembola
Tiunov_SoilFauna_Vietnam_2007to2009	L	3.12	4.62	49.8	12.8	Collembola
Potapov_SizeStructure_Community_2019	BL12f	3.12617	-0.456193	33.9763	5.58867	Collembola
Potapov_SizeStructure_Community_2019	BL9c	3.13	0.393333	40	9.5	Oribatida
Tiunov_SoilFauna_Vietnam_2007to2009	L	3.13	-2.62	53.4	13.7	Collembola
Klarner_GermanExploratories_2008	HEW11	3.1443	-0.021502	39.13	9.56123	Collembola
Klarner_GermanExploratories_2008	HEW13	3.14748	-1.1635	40.9853	11.4774	Collembola
Potapov_SizeStructure_Community_2019	ST22f	3.15	0.376667	42.2	11.1	Collembola
Potapov_SizeStructure_Community_2019	ST22f	3.15	0.376667	42.2	11.1	Collembola
Potapov_SizeStructure_Community_2019	BL9c	3.15	0.593333	68.09	15.86	Oribatida
Potapov_SizeStructure_Community_2019	BL11c	3.1622	0.31214	35.0521	7.07738	Collembola
Potapov_Indonesia_Community_2013	BO5	3.17813	2.57461			Psocoptera
Potapov_SizeStructure_Community_2019	ST22f	3.18122	-0.86586	44.7138	11.6851	Collembola
Potapov_Indonesia_Community_2013	HJ3	3.18199	4.90658	22.6784	3.82343	Oribatida
Klarner_GermanExploratories_2008	HEW11	3.1923	-1.49377	42.64	12.926	Collembola
Klarner_GermanExploratories_2008	HEW6	3.19502	4.48048	41.3177	11.2154	Symphyla
Tiunov_SoilFauna_Vietnam_2007to2009	L	3.21	4.39	51.4	14	Collembola
Potapov_SizeStructure_Community_2019	ST23c	3.21333	7.49833	65.63	6.46	Prostigmata
Potapov_Indonesia_Community_2013	HF1	3.22408	0.195727			Protura
Klarner_GermanExploratories_2008	HEW11	3.2263	1.7895	52.92	10.9654	Oribatida
Potapov_SizeStructure_Community_2019	ST22f	3.24	0.546667	41.7	10.6	Collembola
Tiunov_SoilFauna_Vietnam_2007to2009	L	3.24	-1.91	45.5	12.3	Collembola
Potapov_Indonesia_Community_2013	HJ4	3.24838	7.76032	19.7358	3.16893	Symphyla
Potapov_SizeStructure_Community_2019	ST23c	3.25333	7.41033	39.28	3.91	Oribatida
Potapov_Indonesia_Community_2013	HJ2	3.25787	-0.786273			Collembola
Klarner_GermanExploratories_2008	AEW3	3.2668	0.953	41.07	11.95	Collembola
Potapov_SizeStructure_Community_2019	BL9c	3.27	-0.626667	43.3	11.4	Collembola
Potapov_SizeStructure_Community_2019	BL9c	3.27	-0.626667	43.3	11.4	Collembola
Klarner_GermanExploratories_2008	HEW1	3.277	4.0425	42.6067	10.3074	Oribatida
Tiunov_SoilFauna_Vietnam_2007to2009	Camp	3.28	-2.94	49.6	13.8	Collembola
Klarner_GermanExploratories_2008	HEW6	3.282	1.794	43.7064	9.75658	Oribatida
Potapov_SizeStructure_Community_2019	BL11c	3.28333	3.26067	46.2	12.99	Prostigmata
Klarner_GermanExploratories_2008	SEW41	3.3072	3.2115	44.2247	10.9781	Oribatida
Potapov_Indonesia_Community_2013	HR3	3.32371	3.63384			Collembola
Potapov_Indonesia_Community_2013	HO3	3.32445	0.184576	43.3338	11.0038	Psocoptera
Potapov_SizeStructure_Community_2019	BL10f	3.32667	1.34367	39.43	7.99	Oribatida
Klarner_GermanExploratories_2008	SEW8	3.3269	8.1105		10.2282	Oribatida
Potapov_SizeStructure_Community_2019	ST22f	3.33	0.146667	44.9	13	Collembola
Tiunov_SoilFauna_Vietnam_2007to2009	L	3.33	5.75	51.4	14	Collembola
Potapov_Indonesia_Community_2013	HJ2	3.33556	1.51426	43.6382	11.4591	Psocoptera
Potapov_SizeStructure_Community_2019	BL12f	3.33667	1.47333	34.5	8.2	Oribatida
Potapov_Indonesia_Community_2013	HJ2	3.34542	-0.174162	30.6382	5.70179	Oribatida
Potapov_Indonesia_Community_2013	HJ1	3.35018	3.95291	27.5345	4.86426	Oribatida
Klarner_GermanExploratories_2008	AEW49	3.3617	2.701	41.1249	10.4727	Oribatida
Potapov_Indonesia_Community_2013	HF3	3.362		25.7598		Oribatida
Potapov_Indonesia_Community_2013	HJ2	3.36511	2.41358	20.8509	2.89789	Oribatida
Klarner_GermanExploratories_2008	HEW2	3.36544	0.7725	44.3424	12.5246	Collembola
Potapov_Indonesia_Community_2013	BF3	3.37945	9.86341			Collembola
Potapov_SizeStructure_Community_2019	ST22f	3.38	0.576667	42.9	11.9	Collembola
Klarner_GermanExploratories_2008	SEW3	3.3801	4.518	37.5374	7.33778	Oribatida
Potapov_Indonesia_Community_2013	HR2	3.38122	8.75761			Psocoptera
Tiunov_SoilFauna_Vietnam_2007to2009	DFL	3.39	-1.6	49.3	11.5	Collembola
Potapov_Indonesia_Community_2013	HR3	3.39181	7.85761			Pauropoda
Tiunov_SoilFauna_Vietnam_2007to2009	DFL	3.41	-1.5	51.5	12.9	Collembola
Potapov_Indonesia_Community_2013	HF1	3.41522	2.73884	33.1694	6.89951	Oribatida
Klarner_GermanExploratories_2008	AEW6	3.4178	3.658	42.0695	10.4017	Oribatida
Klarner_GermanExploratories_2008	HEW36	3.4275	1.6502	45.9	12.3825	Collembola
Potapov_Indonesia_Community_2013	HR2	3.43225	4.39773			Oribatida
Potapov_SizeStructure_Community_2019	ST23c	3.43333	0.523333	43.8	12.2	Collembola
Potapov_SizeStructure_Community_2019	BL11c	3.43333	1.69667	71.29	12.96	Prostigmata
Potapov_Indonesia_Community_2013	HF2	3.4365	11.7529	22.3671		Collembola
Klarner_GermanExploratories_2008	AEW4	3.4427	1.972	41.5429	9.71552	Oribatida
Klarner_GermanExploratories_2008	HEW6	3.452	2.312	35.0538	9.08291	Oribatida
Potapov_Indonesia_Community_2013	HJ1	3.47198	5.67991	26.7244	4.76537	Oribatida
Potapov_Indonesia_Community_2013	BF3	3.47625	7.36508			Oribatida
Potapov_Indonesia_Community_2013	HF2	3.47636	7.13673			Collembola
Tiunov_SoilFauna_Vietnam_2007to2009	DFL	3.48	-1.53	47.8	11	Collembola
Klarner_GermanExploratories_2008	SEW43	3.48306	1.8275	42.2445	11.2543	Collembola
Klarner_GermanExploratories_2008	HEW1	3.488	1.3175	37.7437	8.82063	Oribatida
Potapov_SizeStructure_Community_2019	BL9c	3.49	-0.366667	40.1	9.7	Oribatida
Potapov_Indonesia_Community_2013	HF2	3.49501		24.1888		Oribatida
Klarner_GermanExploratories_2008	SEW48	3.5024	3.39625	41.4292	10.1415	Oribatida
Potapov_SizeStructure_Community_2019	BL12f	3.51667	5.78533		16.27	Prostigmata
Potapov_SizeStructure_Community_2019	ST23c	3.52333	1.25333	40.1	9.9	Collembola
Potapov_SizeStructure_Community_2019	ST22f	3.53	0.266667	43.2	12.6	Collembola
Klarner_GermanExploratories_2008	SEW41	3.5422	3.3135	45.0381	11.2039	Oribatida
Potapov_SizeStructure_Community_2019	ST23c	3.54333	0.533333	48.1	12.9	Collembola
Klarner_GermanExploratories_2008	HEW11	3.5473	2.5615	34.19	9.35755	Oribatida
Potapov_SizeStructure_Community_2019	BL11c	3.55363	5.99714	18.2909		Collembola
Klarner_GermanExploratories_2008	AEW17	3.56178	4.72688	40.7263	9.37728	Symphyla
Klarner_GermanExploratories_2008	SEW48	3.5654	2.25525	47.6948	9.96119	Oribatida
Klarner_GermanExploratories_2008	AEW5	3.5657	2.221	43.4664	10.4055	Oribatida
Tiunov_SoilFauna_Vietnam_2007to2009	L	3.58	-0.32	48.9	13.7	Collembola
Potapov_SizeStructure_Community_2019	BL9c	3.59	0.893333	41	9.8	Oribatida
Potapov_SizeStructure_Community_2019	BL9c	3.59	5.54233	44.64	7.07	Prostigmata
Klarner_GermanExploratories_2008	AEW11	3.5921	0.703	37.37	12.16	Collembola
Potapov_Indonesia_Community_2013	HF4	3.62286	6.08396	22.239	4.60943	Symphyla
Potapov_SizeStructure_Community_2019	ST23c	3.63333	0.233333	47.1	12.6	Collembola
Potapov_SizeStructure_Community_2019	BL9c	3.64	-1.59767	46.01	10.73	Oribatida
Potapov_SizeStructure_Community_2019	ST22f	3.65	3.57967	48.16	10.29	Oribatida
Tiunov_SoilFauna_Vietnam_2007to2009	L	3.66	-1.84	48.4	12.9	Collembola
Potapov_SizeStructure_Community_2019	BL11c	3.66333	8.95367		14.23	Prostigmata
Klarner_GermanExploratories_2008	AEW7	3.6706	3.173	44.9713	10.9922	Oribatida
Klarner_GermanExploratories_2008	HEW21	3.6725	3.6585	41.4964	10.0559	Oribatida
Potapov_SizeStructure_Community_2019	BL12f	3.68667	1.98333	38.1	8.9	Oribatida
Klarner_GermanExploratories_2008	SEW37	3.6937	5.711	44.129	10.9358	Oribatida
Potapov_SizeStructure_Community_2019	BL9c	3.7	2.72333	39.8	10.1	Oribatida
Tiunov_SoilFauna_Vietnam_2007to2009	L	3.7	-3.11	43.1	11.5	Collembola
Tiunov_SoilFauna_Vietnam_2007to2009	DFL	3.7	-0.27	42.4	10.5	Collembola
Potapov_Indonesia_Community_2013	BR3	3.71134	9.09496	28.3685	6.72235	Symphyla
Potapov_SizeStructure_Community_2019	BL12f	3.7128	1.29481	42.6716	11.4957	Collembola
Potapov_SizeStructure_Community_2019	BL11c	3.71333	0.546667	39.8	9.8	Collembola
Potapov_SizeStructure_Community_2019	BL12f	3.71667	6.83433	48.92	10.54	Oribatida
Klarner_GermanExploratories_2008	SEW5	3.7185	2.5345	41.0495	10.1361	Oribatida
Potapov_Indonesia_Community_2013	HF4	3.72271	3.02196	23.9534	4.98533	Symphyla
Potapov_Indonesia_Community_2013	HR4	3.72309	4.55606			Oribatida
Potapov_SizeStructure_Community_2019	BL12f	3.72667	4.48833	46.6	8.47	Prostigmata
Klarner_GermanExploratories_2008	HEW11	3.72686	3.2015		13.0071	Symphyla
Klarner_GermanExploratories_2008	HEW10	3.7333	2.0625	48.48	9.12822	Oribatida
Klarner_GermanExploratories_2008	HEW36	3.7455	1.91475	46.21	11.0374	Oribatida
Potapov_SizeStructure_Community_2019	BL9c	3.75	0.533333	41.1	10.9	Collembola
Klarner_GermanExploratories_2008	AEW17	3.755	4.3755	41.5831	10.1884	Oribatida
Klarner_GermanExploratories_2008	SEW7	3.7591	2.95475	41.6546	10.4503	Oribatida
Potapov_SizeStructure_Community_2019	ST22f	3.76		40.1	10.1	Collembola
Klarner_GermanExploratories_2008	HEW16	3.7635	3.217	39.6623	9.69747	Oribatida
Potapov_Indonesia_Community_2013	BR3	3.766	4.88326	44.1676	10.9827	Psocoptera
Potapov_SizeStructure_Community_2019	BL10f	3.76667	4.82967	20.75		Prostigmata
Potapov_Indonesia_Community_2013	HR3	3.7756	3.12373			Oribatida
Potapov_Indonesia_Community_2013	HO4	3.78085	6.59996	23.5864	4.8099	Symphyla
Potapov_SizeStructure_Community_2019	BL9c	3.79	-0.116667	37.1	9.1	Collembola
Klarner_GermanExploratories_2008	SEW9	3.7908	2.9265	40.6472	10.1313	Oribatida
Klarner_GermanExploratories_2008	SEW43	3.7914	3.8205	51.3335	12.4773	Oribatida
Potapov_Indonesia_Community_2013	BO2	3.79501	-1.45042	44.0611	10.8996	Psocoptera
Klarner_GermanExploratories_2008	HEW47	3.796	2.488	42.1408	10.3855	Oribatida
Klarner_GermanExploratories_2008	HEW22	3.8065	3.2695	42.3224	10.3928	Oribatida
Potapov_SizeStructure_Community_2019	BL9c	3.81311	2.53681	29.7909	5.03523	Collembola
Klarner_GermanExploratories_2008	HEW47	3.816	5.125	42.3086	10.5563	Oribatida
Klarner_GermanExploratories_2008	HEW10	3.8163	-1.08947	39.26	9.79273	Collembola
Potapov_Indonesia_Community_2013	BO1	3.82035	2.45935	47.0315	10.5244	Psocoptera
Potapov_SizeStructure_Community_2019	BL10f	3.82667	5.93967	54.06	9.44	Prostigmata
Potapov_SizeStructure_Community_2019	BL9c	3.83	3.94333	40.9	10.5	Oribatida
Potapov_Indonesia_Community_2013	BO4	3.8314				Oribatida
Potapov_SizeStructure_Community_2019	ST23c	3.84333	0.473333	39.8	10.6	Collembola
Klarner_GermanExploratories_2008	SEW41	3.8442	1.9265	66.1766	14.5482	Oribatida
Klarner_GermanExploratories_2008	HEW12	3.8483	3.3035	45.5	11.0246	Oribatida
Potapov_Indonesia_Community_2013	BJ3	3.84844	-4.72439			Pauropoda
Potapov_SizeStructure_Community_2019	BL11c	3.84899	4.52914	28.4911	5.07805	Collembola
Klarner_GermanExploratories_2008	SEW35	3.8507	3.3425	41.6524	10.2922	Oribatida
Klarner_GermanExploratories_2008	AEW5	3.8537	3.338	38.8364	9.69907	Oribatida
Potapov_Indonesia_Community_2013	BR3	3.86487		21.2814		Oribatida
Klarner_GermanExploratories_2008	AEW27	3.8738	5.2235	43.4017	10.5457	Oribatida
Klarner_GermanExploratories_2008	HEW47	3.87543	6.22882	35.5526	9.86766	Symphyla
Klarner_GermanExploratories_2008	AEW17+4	3.878	1.0315		8.51	Collembola
Potapov_SizeStructure_Community_2019	BL12f	3.88667	5.82133	52.11	12.33	Prostigmata
Potapov_Indonesia_Community_2013	BF2	3.8883	7.52858			Oribatida
Potapov_SizeStructure_Community_2019	ST24f	3.89333	3.63667	46.3	9.4	Oribatida
Klarner_GermanExploratories_2008	AEW5	3.8947	3.727	42.262	10.4931	Oribatida
Klarner_GermanExploratories_2008	HEW12	3.8953	3.7655		3.1899	Oribatida
Klarner_GermanExploratories_2008	SEW35	3.9057	3.8015	37.0149	10.0253	Oribatida
Klarner_GermanExploratories_2008	HEW36	3.90609	4.31575		14.1097	Symphyla
Klarner_GermanExploratories_2008	AEW3	3.9198	1.183	29.92	9.3	Collembola
Potapov_SizeStructure_Community_2019	BL9c	3.92	0.463333	36.3	8.1	Oribatida
Klarner_GermanExploratories_2008	HEW10	3.9263	1.43227	45.47	13.1821	Collembola
Klarner_GermanExploratories_2008	HEW10	3.92688	1.9815		8.43401	Symphyla
Klarner_GermanExploratories_2008	AEW1	3.9274	-2.4325	22.92	10.46	Collembola
Klarner_GermanExploratories_2008	AEW11	3.9321	0.175	32.42	11.86	Collembola
Klarner_GermanExploratories_2008	HEW36	3.9325	2.27475	46.17	10.9088	Oribatida
Klarner_GermanExploratories_2008	HEW1	3.933	1.8765	48.2986	11.4287	Oribatida
Klarner_GermanExploratories_2008	SEW18+SEW3	3.93559	8.073	56.4955	15.8147	Collembola
Potapov_SizeStructure_Community_2019	BL11c	3.94333	0.680667	36.3	8.05	Oribatida
Klarner_GermanExploratories_2008	AEW1	3.94973	5.06813	38.5058	9.75923	Symphyla
Potapov_SizeStructure_Community_2019	ST22f	3.96	1.00667	43.2	11.9	Collembola
Potapov_SizeStructure_Community_2019	ST22f	3.96	1.00667	43.2	11.9	Collembola
Potapov_Indonesia_Community_2013	BF4	3.96099	8.86291			Collembola
Potapov_Indonesia_Community_2013	HF2	3.96382	0.989838	34.9454	7.26954	Oribatida
Klarner_GermanExploratories_2008	HEW10	3.9663	-1.94904	43.24	13.0598	Collembola
Potapov_SizeStructure_Community_2019	BL9c	3.97	0.953333	39.8	9.6	Oribatida
Potapov_Indonesia_Community_2013	HO3	3.97369	6.39696	26.4738	6.33895	Symphyla
Potapov_SizeStructure_Community_2019	BL9c	3.98	3.30333	39.8	9.4	Oribatida
Potapov_SizeStructure_Community_2019	BL12f	3.98667	1.56333			Collembola
Potapov_SizeStructure_Community_2019	ST22f	3.99	0.826667	38.9	10.7	Collembola
Klarner_GermanExploratories_2008	SEW43	3.9974	3.5145	40.9705	10.3116	Oribatida
Potapov_SizeStructure_Community_2019	BL12f	4.00202	7.81381	31.9691	3.07063	Collembola
Klarner_GermanExploratories_2008	SEW2	4.02153	0.852	46.1271	12.7818	Collembola
Klarner_GermanExploratories_2008	HEW11	4.0223	2.10843	44.36	12.7661	Collembola
Tiunov_SoilFauna_Vietnam_2007to2009	L	4.03	-0.96	47.6	13.4	Collembola
Klarner_GermanExploratories_2008	AEW9	4.0344	6.672	45.0371	11.2832	Oribatida
Tiunov_SoilFauna_Vietnam_2007to2009	L	4.04	5.24	48.9	14	Collembola
Klarner_GermanExploratories_2008	HEW5	4.044	2.553	39.9577	10.3933	Oribatida
Potapov_SizeStructure_Community_2019	BL9c	4.05	5.30333	41.1	10.3	Oribatida
Potapov_SizeStructure_Community_2019	BL9c	4.05		32.1	4.8	Collembola
Potapov_SizeStructure_Community_2019	BL12f	4.05667	1.92333	39.6	9.1	Oribatida
Klarner_GermanExploratories_2008	HEW12	4.0633	5.1785	19.4	4.52051	Oribatida
Potapov_Indonesia_Community_2013	BR1	4.06779	1.60426		10.5853	Psocoptera
Potapov_SizeStructure_Community_2019	BL11c	4.06974	4.92014		5.75591	Prostigmata
Klarner_GermanExploratories_2008	SEW8	4.0769	3.7035	40.6415	10.2142	Oribatida
Potapov_SizeStructure_Community_2019	BL9c	4.08	1.07333	38.1	8.8	Oribatida
Klarner_GermanExploratories_2008	SEW3	4.08093	1.666	50.686	13.5917	Collembola
Klarner_GermanExploratories_2008	SEW3	4.0831	4.526	34.8149	7.30131	Oribatida
Potapov_SizeStructure_Community_2019	BL12f	4.08667	5.42433		15.94	Prostigmata
Potapov_Indonesia_Community_2013	BF1	4.09332	5.62934			Collembola
Potapov_SizeStructure_Community_2019	BL10f	4.09667	0.466667	39.7	9	Collembola
Potapov_Indonesia_Community_2013	BR4	4.10839	2.55626	44.8159	10.8016	Psocoptera
Klarner_GermanExploratories_2008	SEW36	4.1084	3.2845	41.9549	10.1055	Oribatida
Klarner_GermanExploratories_2008	HEW4	4.1185	2.7325	40.2841	9.85459	Oribatida
Potapov_SizeStructure_Community_2019	BL10f	4.12667	1.57667	35.08	7.43	Prostigmata
Klarner_GermanExploratories_2008	HEW10	4.1313	-0.737644	40.46	12.5193	Collembola
Klarner_GermanExploratories_2008	SEW9	4.1318	4.0235	43.55	11.0528	Oribatida
Potapov_SizeStructure_Community_2019	ST22f	4.14		37.6	10	Collembola
Tiunov_SoilFauna_Vietnam_2007to2009	DFL	4.14	-0.96	47.4	12	Collembola
Klarner_GermanExploratories_2008	HEW36	4.1445	3.58275	45.48	10.9308	Oribatida
Potapov_Indonesia_Community_2013	HF3	4.14597	4.15891	24.4852	2.9124	Oribatida
Potapov_SizeStructure_Community_2019	BL12f	4.14667	2.69333	41.6	9.8	Oribatida
Klarner_GermanExploratories_2008	SEW9	4.1498	4.1175	42.6528	10.895	Oribatida
Klarner_GermanExploratories_2008	AEW6	4.15005	6.64107	41.9275	11.6383	Symphyla
Potapov_SizeStructure_Community_2019	BL9c	4.16	1.59333			Collembola
Potapov_Indonesia_Community_2013	HR1	4.16541	4.79858	42.3444	10.9528	Psocoptera
Klarner_GermanExploratories_2008	HEW10	4.1673	2.0145	22.92	7.0416	Oribatida
Potapov_Indonesia_Community_2013	HR2	4.16926	5.87226	43.79	11.5068	Psocoptera
Klarner_GermanExploratories_2008	SEW37	4.1697	4.947	43.7827	11.4282	Oribatida
Potapov_SizeStructure_Community_2019	BL9c	4.17183	2.61681	24.4887	2.97858	Collembola
Potapov_Indonesia_Community_2013	BJ4	4.17212	4.39396	34.7346	9.03826	Symphyla
Potapov_SizeStructure_Community_2019	BL11c	4.17333	2.41667			Collembola
Klarner_GermanExploratories_2008	AEW27	4.1798	0.8155	28.11	9.7	Collembola
Klarner_GermanExploratories_2008	HEW4	4.18572	5.6686	36.9325	9.99272	Symphyla
Klarner_GermanExploratories_2008	HEW17	4.1865	5.669	41.3733	10.5225	Oribatida
Klarner_GermanExploratories_2008	HEW12	4.1913	0.552081	45.55	12.5287	Collembola
Klarner_GermanExploratories_2008	SEW2	4.1951	3.649	34.9007	7.15071	Oribatida
Potapov_SizeStructure_Community_2019	ST23c	4.20333	0.853333	43	10.9	Collembola
Potapov_Indonesia_Community_2013	BF3	4.20689	6.12323			Collembola
Potapov_Indonesia_Community_2013	HO3	4.21121	4.73596	31.7349	8.25994	Symphyla
Potapov_SizeStructure_Community_2019	BL11c	4.21333	3.75667			Collembola
Potapov_SizeStructure_Community_2019	BL9c	4.22	2.48333	37.5	9.3	Oribatida
Klarner_GermanExploratories_2008	SEW7	4.23065	2.40275	43.9734	12.1178	Collembola
Klarner_GermanExploratories_2008	AEW5	4.23076	4.35659	32.3969	9.04481	Symphyla
Potapov_Indonesia_Community_2013	BO5	4.23236	4.96884	26.2865	5.0059	Oribatida
Klarner_GermanExploratories_2008	HEW12	4.2333	3.3325	44.72	11.0063	Oribatida
Potapov_SizeStructure_Community_2019	BL11c	4.23333	1.97667		11.6	Prostigmata
Potapov_SizeStructure_Community_2019	BL11c	4.23333	5.18067			Prostigmata
Klarner_GermanExploratories_2008	AEW17	4.242	0.5515	34.39	11.05	Collembola
Potapov_SizeStructure_Community_2019	BL11c	4.24333	4.56767	43.68	10.3	Oribatida
Potapov_Indonesia_Community_2013	BO2	4.24362	6.06085			Pauropoda
Potapov_Indonesia_Community_2013	BJ5	4.24734	10.0026	27.1111	5.17214	Symphyla
Potapov_Indonesia_Community_2013	BR2	4.24751	4.25326	44.2573	10.7671	Psocoptera
Klarner_GermanExploratories_2008	AEW7	4.2496	2.484	40.1703	10.3901	Oribatida
Potapov_SizeStructure_Community_2019	BL9c	4.25257	4.60781	21.4725		Collembola
Klarner_GermanExploratories_2008	SEW41	4.2612	4.4045	44.3376	11.2306	Oribatida
Klarner_GermanExploratories_2008	AEW8	4.2617	0.98975	41.17	12.36	Collembola
Klarner_GermanExploratories_2008	SEW5	4.26311	1.5115	45.87	12.1216	Collembola
Potapov_SizeStructure_Community_2019	ST23c	4.26333		41.2	7.9	Collembola
Potapov_Indonesia_Community_2013	HJ1	4.28173	-8.36739			Pauropoda
Potapov_SizeStructure_Community_2019	BL11c	4.28333	1.66667	39.13	8.35	Oribatida
Potapov_SizeStructure_Community_2019	BL11c	4.29333	-0.783333			Collembola
Klarner_GermanExploratories_2008	HEW10	4.2953	2.8005	35.33	10.0281	Oribatida
Potapov_SizeStructure_Community_2019	ST23c	4.29637	5.66281	31.1816	4.17373	Collembola
Klarner_GermanExploratories_2008	SEW36	4.2994	2.7025	51.0211	11.5214	Oribatida
Tiunov_SoilFauna_Vietnam_2007to2009	L	4.3	0	46.5	12.5	Collembola
Klarner_GermanExploratories_2008	SEW37	4.30009	2.37	44.356	12.0572	Collembola
Klarner_GermanExploratories_2008	AEW6	4.3028	1.083	39.89	11.1	Collembola
Potapov_SizeStructure_Community_2019	BL10f	4.30667	1.08667	39.7	9.6	Oribatida
Klarner_GermanExploratories_2008	HEW13	4.31302	2.0115	37.1281	9.86892	Collembola
Potapov_SizeStructure_Community_2019	ST23c	4.31333	1.24333	45.7	12.4	Collembola
Potapov_SizeStructure_Community_2019	BL12f	4.31667	3.78133	41.37	10.12	Oribatida
Potapov_SizeStructure_Community_2019	ST22f	4.32	0.126667	42.6	11.3	Collembola
Potapov_SizeStructure_Community_2019	ST22f	4.32	0.126667	42.6	11.3	Collembola
Potapov_SizeStructure_Community_2019	BL9c	4.32	0.973333	37.1	8.4	Oribatida
Klarner_GermanExploratories_2008	SEW5	4.3275	1.3265	45.6592	10.0819	Oribatida
Potapov_SizeStructure_Community_2019	ST22f	4.33	2.18667	46.9	13.6	Collembola
Potapov_SizeStructure_Community_2019	ST23c	4.33333	3.58333	43.55	11.63	Prostigmata
Klarner_GermanExploratories_2008	AEW30	4.334	1.4745	36.29	12.11	Collembola
Klarner_GermanExploratories_2008	AEW4	4.3387	4.978	40.9881	9.94939	Oribatida
Potapov_Indonesia_Community_2013	BO5	4.33957	9.66191	37.2394	6.82145	Collembola
Potapov_SizeStructure_Community_2019	BL12f	4.34667	5.04433	62.07	12.7	Prostigmata
Potapov_Indonesia_Community_2013	BF2	4.35643	2.53984	22.1346	3.63754	Oribatida
Potapov_Indonesia_Community_2013	HO2	4.36621	1.97526	43.2434	10.7402	Psocoptera
Potapov_Indonesia_Community_2013	HF4	4.37033	7.87761			Psocoptera
Potapov_Indonesia_Community_2013	HJ1	4.37147	3.26296	27.0737	6.31214	Symphyla
Potapov_Indonesia_Community_2013	HR4	4.37555	3.82229	23.2703	5.09775	Symphyla
Klarner_GermanExploratories_2008	HEW11	4.38173	4.9825		13.9442	Symphyla
Klarner_GermanExploratories_2008	AEW11	4.38543	5.01643	36.5485	9.85604	Symphyla
Klarner_GermanExploratories_2008	SEW1	4.38603	2.358	51.8044	5.57037	Collembola
Klarner_GermanExploratories_2008	AEW30	4.39	1.4985	34.17	10.86	Collembola
Potapov_Indonesia_Community_2013	BF3	4.39015	0.627821			Protura
Potapov_SizeStructure_Community_2019	ST24f	4.39333	0.826667	41.4	11	Collembola
Klarner_GermanExploratories_2008	SEW5	4.3935	2.8985	45.2401	11.4382	Oribatida
Potapov_Indonesia_Community_2013	BF2	4.3939	5.40491	20.6157	2.42499	Collembola
Klarner_GermanExploratories_2008	HEW1+HEW3	4.39616	0.9095	41.2126	10.4812	Collembola
Potapov_SizeStructure_Community_2019	BL12f	4.39667	4.79333	40.5	9	Oribatida
Klarner_GermanExploratories_2008	AEW8	4.4007	1.48275	34.3	11.8	Collembola
Potapov_Indonesia_Community_2013	BJ5	4.40125	6.54661	25.6169	4.53589	Symphyla
Potapov_SizeStructure_Community_2019	BL10f	4.41667	5.83667	38.7	9.2	Oribatida
Klarner_GermanExploratories_2008	HEW21	4.41761	1.1705	49.9392	11.6964	Collembola
Potapov_Indonesia_Community_2013	HJ1	4.42098	-6.86539			Pauropoda
Klarner_GermanExploratories_2008	HEW36	4.4265	1.54725	43.85	13.0448	Collembola
Klarner_GermanExploratories_2008	HEW11	4.4333	0.936019	38	10.2216	Collembola
Potapov_SizeStructure_Community_2019	BL9c	4.43346	3.82481	30.5544	4.18809	Collembola
Klarner_GermanExploratories_2008	SEW43	4.43387	3.3155	48.2282	14.0838	Collembola
Potapov_SizeStructure_Community_2019	BL10f	4.43397	-1.51886	42.0244	11.1594	Collembola
Potapov_SizeStructure_Community_2019	BL10f	4.43667	1.49667	44.2	11.5	Collembola
Klarner_GermanExploratories_2008	SEW6	4.4455	2.2965	49.8652	14.2302	Collembola
Potapov_SizeStructure_Community_2019	BL9c	4.45186	3.29481	22.588	3.88456	Collembola
Potapov_Indonesia_Community_2013	BF4	4.4523	2.47526	50.3384	9.57475	Psocoptera
Potapov_Indonesia_Community_2013	BR4	4.45663	9.09491	17.6373	2.55756	Collembola
Klarner_GermanExploratories_2008	AEW27	4.4628	0.1065	30.85	11.55	Collembola
Potapov_SizeStructure_Community_2019	BL10f	4.46667	2.57467	44.68	11.87	Prostigmata
Potapov_Indonesia_Community_2013	HJ1	4.46708	3.51326	43.6926	11.0408	Psocoptera
Klarner_GermanExploratories_2008	HEW2	4.46906	1.2915	44.1045	12.8777	Collembola
Potapov_SizeStructure_Community_2019	BL11c	4.47333	7.11367		18.12	Prostigmata
Tiunov_SoilFauna_Vietnam_2007to2009	DFL	4.48	6.49	48.2	12.8	Collembola
Klarner_GermanExploratories_2008	HEW4	4.48104	2.9385	39.4155	10.6463	Collembola
Potapov_SizeStructure_Community_2019	BL11c	4.48333	1.03667	39.7	9.6	Oribatida
Potapov_SizeStructure_Community_2019	ST23c	4.48333	3.40033	21.03	18.79	Prostigmata
Potapov_SizeStructure_Community_2019	BL10f	4.48667	-1.10333	40.2	10.6	Collembola
Potapov_SizeStructure_Community_2019	ST23c	4.49333	7.88533	44.77	8.73	Oribatida
Potapov_SizeStructure_Community_2019	ST24f	4.49333	12.2257		4.59	Prostigmata
Klarner_GermanExploratories_2008	AEW49	4.5017	1.22	33.07	11.4	Collembola
Potapov_SizeStructure_Community_2019	ST23c	4.50384	6.98181	33.2507	4.33026	Collembola
Klarner_GermanExploratories_2008	AEW8	4.50697	5.69257	33.3992	9.49355	Symphyla
Potapov_SizeStructure_Community_2019	BL9c	4.51	0.763333	38.7	8.1	Oribatida
Potapov_Indonesia_Community_2013	BJ4	4.51265	6.73696	38.5512	10.7477	Symphyla
Potapov_Indonesia_Community_2013	HJ3	4.51817	8.03596	25.4462	5.75237	Symphyla
Klarner_GermanExploratories_2008	HEW3	4.52073	1.586	47.9603	13.9246	Collembola
Potapov_SizeStructure_Community_2019	ST23c	4.52333	0.863333	44.7	12.4	Collembola
Klarner_GermanExploratories_2008	SEW35	4.52381	1.1885	43.416	12.1694	Collembola
Potapov_Indonesia_Community_2013	HO2	4.52981	-5.15139			Pauropoda
Potapov_SizeStructure_Community_2019	BL12f	4.53667	2.88333	41.5	10.1	Collembola
Klarner_GermanExploratories_2008	HEW6	4.53935	1.393	44.4107	12.525	Collembola
Potapov_Indonesia_Community_2013	HJ2	4.54035	2.75496	34.2033	8.61059	Symphyla
Potapov_SizeStructure_Community_2019	BL11c	4.54333	3.63667	40.2	10.3	Oribatida
Klarner_GermanExploratories_2008	HEW12	4.5513	1.5675	43.49	10.5102	Oribatida
Potapov_SizeStructure_Community_2019	BL11c	4.55333	1.41667	42.7	11.5	Collembola
Klarner_GermanExploratories_2008	HEW11	4.5613	0.331322	39.98	10.9076	Collembola
Potapov_SizeStructure_Community_2019	ST23c	4.56333	7.43333	39.7	8.1	Oribatida
Klarner_GermanExploratories_2008	HEW12	4.5743	2.0885	32.17	7.50462	Oribatida
Klarner_GermanExploratories_2008	SEW6	4.5751	4.2625	44.3371	11.4157	Oribatida
Klarner_GermanExploratories_2008	HEW12	4.5853	1.8955	45.3	10.7673	Oribatida
Potapov_Indonesia_Community_2013	BO1	4.58535	4.54235	46.3604	11.6381	Symphyla
Klarner_GermanExploratories_2008	AEW25	4.5971	1.9625	29.33	10.88	Collembola
Klarner_GermanExploratories_2008	AEW7	4.60152	4.6847	35.8115	10.2983	Symphyla
Klarner_GermanExploratories_2008	SEW8	4.6039	5.6585	42.4243	10.7378	Oribatida
Klarner_GermanExploratories_2008	AEW25	4.6081	2.4745	36	10.85	Collembola
Potapov_SizeStructure_Community_2019	BL11c	4.61333	-2.44333	40.9	11.5	Collembola
Potapov_SizeStructure_Community_2019	BL11c	4.61333	-2.44333	40.9	11.5	Collembola
Potapov_SizeStructure_Community_2019	BL11c	4.61333	5.52567	48.25	9.65	Prostigmata
Klarner_GermanExploratories_2008	HEW12	4.6173	2.5065	46.12	10.5171	Oribatida
Klarner_GermanExploratories_2008	SEW48	4.6194	2.74225	53.9049	12.005	Oribatida
Potapov_Indonesia_Community_2013	HJ2	4.62514	-3.08539			Pauropoda
Klarner_GermanExploratories_2008	AEW2	4.62659	5.01489	19.8223	3.52278	Symphyla
Potapov_SizeStructure_Community_2019	BL10f	4.62667	1.48167	42.29	9.18	Oribatida
Potapov_SizeStructure_Community_2019	BL11c	4.64333	1.87667			Collembola
Potapov_SizeStructure_Community_2019	ST23c	4.65333	7.96333	42.4	9.3	Oribatida
Klarner_GermanExploratories_2008	SEW18+SEW2	4.65768	3.768	55.8301	13.6651	Collembola
Klarner_GermanExploratories_2008	SEW37	4.65964	6.495	44.2309	12.8838	Collembola
Klarner_GermanExploratories_2008	HEW16	4.65968	1.159	41.1579	11.4478	Collembola
Potapov_Indonesia_Community_2013	BO4	4.6643	5.37984	21.8047	3.59796	Oribatida
Klarner_GermanExploratories_2008	SEW1	4.67167	3.649	48.5335	12.6516	Collembola
Potapov_SizeStructure_Community_2019	BL11c	4.67333	3.25667	37.8	8.5	Oribatida
Potapov_SizeStructure_Community_2019	BL11c	4.67333	5.45167	52.44	10.07	Prostigmata
Klarner_GermanExploratories_2008	HEW2	4.68479	2.2815	40.7085	11.1377	Collembola
Potapov_SizeStructure_Community_2019	BL10f	4.68667	2.61667	39.4	9.7	Oribatida
Klarner_GermanExploratories_2008	HEW36	4.6875	0.674689	48.07	11.4455	Collembola
Potapov_SizeStructure_Community_2019	BL10f	4.69667	2.57667	41.1	10.6	Oribatida
Potapov_SizeStructure_Community_2019	BL9c	4.7	-0.186667			Collembola
Klarner_GermanExploratories_2008	SEW36	4.7044	1.2135	48.6738	11.3305	Oribatida
Klarner_GermanExploratories_2008	AEW2	4.7084	1.0155	37.76	11.84	Collembola
Potapov_SizeStructure_Community_2019	BL11c	4.71333	0.556667	36.6	6.5	Oribatida
Potapov_SizeStructure_Community_2019	ST24f	4.71333	6.45667	31	7	Oribatida
Potapov_SizeStructure_Community_2019	BL12f	4.71667	2.35333	43.3	10.2	Oribatida
Potapov_SizeStructure_Community_2019	BL10f	4.71667	0.616667	39	8.9	Oribatida
Potapov_SizeStructure_Community_2019	BL12f	4.72667	1.52333	40.8	9.3	Oribatida
Potapov_Indonesia_Community_2013	HR2	4.72923	5.62396	22.352	5.07613	Symphyla
Klarner_GermanExploratories_2008	SEW36	4.7324	3.7245	42.1699	10.6547	Oribatida
Klarner_GermanExploratories_2008	HEW22	4.73352	4.20119	30.3498	8.07568	Symphyla
Klarner_GermanExploratories_2008	AEW9	4.7354	3.202	38.3675	8.36249	Oribatida
Klarner_GermanExploratories_2008	HEW47	4.74131	1.442	43.765	12.3022	Collembola
Klarner_GermanExploratories_2008	SEW8	4.7439	5.4495	41.9685	10.6019	Oribatida
Potapov_SizeStructure_Community_2019	BL10f	4.74667	1.83667	40.2	10.5	Oribatida
Potapov_SizeStructure_Community_2019	BL10f	4.75181	-1.02486	43.7999	11.6176	Collembola
Potapov_SizeStructure_Community_2019	ST24f	4.75333	-0.913333	38.7	11.1	Collembola
Potapov_Indonesia_Community_2013	BO5	4.75795	5.42896	30.7711	7.77251	Symphyla
Tiunov_SoilFauna_Vietnam_2007to2009	DFL	4.76	4.99	48.8	13.3	Collembola
Klarner_GermanExploratories_2008	HEW12	4.7633	-0.60534	46.24	5.33	Collembola
Potapov_Indonesia_Community_2013	BJ3	4.76882	8.78726	43.0826	11.6992	Symphyla
Potapov_SizeStructure_Community_2019	BL9c	4.77	5.17633	19.88	5.09	Prostigmata
Klarner_GermanExploratories_2008	SEW41	4.77295	5.7555	43.1192	11.9103	Collembola
Potapov_Indonesia_Community_2013	BF3	4.77426	3.19534	25.4812	3.88592	Oribatida
Potapov_Indonesia_Community_2013	HF3	4.77542	7.34896	31.5504	7.70211	Symphyla
Potapov_Indonesia_Community_2013	HR4	4.77973	3.0216	43.0934	10.9806	Psocoptera
Klarner_GermanExploratories_2008	SEW41	4.78294	1.9135	46.6395	13.0028	Collembola
Potapov_SizeStructure_Community_2019	BL10f	4.78667	0.156667	43.8	11.4	Collembola
Potapov_SizeStructure_Community_2019	BL9c	4.79	7.00633	44.24	6.32	Oribatida
Potapov_SizeStructure_Community_2019	BL10f	4.79667	2.02167	40.45	9.39	Oribatida
Klarner_GermanExploratories_2008	SEW36	4.7994	5.0275	44.28	11.1302	Oribatida
Potapov_SizeStructure_Community_2019	ST21c	4.80333	-0.803333	40.5	10.3	Collembola
Potapov_Indonesia_Community_2013	HF3	4.80368	-7.16939			Pauropoda
Klarner_GermanExploratories_2008	AEW18	4.80632	4.71124	29.2346	7.66363	Symphyla
Potapov_SizeStructure_Community_2019	BL10f	4.80667	4.16667	40.4	8.8	Oribatida
Klarner_GermanExploratories_2008	SEW8	4.80821	2.9905	43.4196	12.0537	Collembola
Klarner_GermanExploratories_2008	SEW41	4.8142	3.6875	35.0585	6.92713	Oribatida
Potapov_SizeStructure_Community_2019	ST24f	4.82333		42.5	11.5	Collembola
Potapov_SizeStructure_Community_2019	BL12f	4.82473	3.94781	35.7871	5.18748	Collembola
Potapov_SizeStructure_Community_2019	BL10f	4.83667	3.18667	44.8	12.7	Prostigmata
Potapov_Indonesia_Community_2013	BF1	4.84434	5.67934			Protura
Klarner_GermanExploratories_2008	HEW13	4.84435	1.8755	46.8827	12.1815	Collembola
Klarner_GermanExploratories_2008	HEW36	4.8465	2.30387	45.8	11.9634	Collembola
Potapov_SizeStructure_Community_2019	ST23c	4.85333	6.03333	40.2	10.4	Oribatida
Potapov_SizeStructure_Community_2019	BL12f	4.85667	3.84333	44	10	Collembola
Klarner_GermanExploratories_2008	AEW49	4.8597	2.863	38.11	12.23	Collembola
Potapov_SizeStructure_Community_2019	ST21c	4.87333	5.27667	60.2	8.69	Prostigmata
Klarner_GermanExploratories_2008	AEW1	4.8734	3.1935	34.66	11.18	Collembola
Klarner_GermanExploratories_2008	SEW4	4.88528	0.615	45.673	12.1997	Collembola
Potapov_SizeStructure_Community_2019	BL12f	4.88667	2.79333	43.6	10.9	Collembola
Potapov_SizeStructure_Community_2019	BL11c	4.89333		29.5	7.3	Oribatida
Klarner_GermanExploratories_2008	SEW48	4.89535	3.11325	45.1379	11.9843	Collembola
Klarner_GermanExploratories_2008	AEW27	4.8988	2.4845	42.67	11.4	Collembola
Potapov_SizeStructure_Community_2019	BL9c	4.9	2.96333			Collembola
Potapov_SizeStructure_Community_2019	BL9c	4.91	0.108333	35.56	6.99	Oribatida
Potapov_SizeStructure_Community_2019	ST24f	4.91066	2.27714	24.0474	4.2998	Collembola
Potapov_SizeStructure_Community_2019	ST23c	4.91333	5.78433	42.06	6.37	Oribatida
Potapov_SizeStructure_Community_2019	ST24f	4.92333	4.91667	31	9.2	Oribatida
Klarner_GermanExploratories_2008	HEW12	4.9263	1.77047	40.12	10.8166	Collembola
Potapov_SizeStructure_Community_2019	BL10f	4.92667	-0.233333	42.4	9.9	Collembola
Potapov_SizeStructure_Community_2019	ST22f	4.94		29.5	7.1	Collembola
Potapov_SizeStructure_Community_2019	BL12f	4.94667	3.59333	37.2	8.1	Oribatida
Klarner_GermanExploratories_2008	SEW6	4.94687	9.4085	54.6718	16.4331	Collembola
Potapov_SizeStructure_Community_2019	BL9c	4.95	0.953333			Collembola
Potapov_Indonesia_Community_2013	BF1	4.95455	2.70476	46.2436	10.7252	Psocoptera
Klarner_GermanExploratories_2008	SEW48	4.96926	3.61625	44.1003	12.7241	Collembola
Klarner_GermanExploratories_2008	HEW36	4.97187	4.67875		12.0559	Symphyla
Potapov_SizeStructure_Community_2019	ST23c	4.98333	8.61633	43.99	7.52	Prostigmata
Potapov_Indonesia_Community_2013	BO2	4.98514	3.71026	43.0433	11.1067	Symphyla
Klarner_GermanExploratories_2008	HEW11	4.9853	4.20838	44.34	12.5122	Collembola
Potapov_Indonesia_Community_2013	BF2	5.00083	-2.31368			Protura
Potapov_Indonesia_Community_2013	HF1	5.00114	5.94996	32.9162	8.30916	Symphyla
Potapov_SizeStructure_Community_2019	ST23c	5.00333	10.9533	41.9	10.3	Oribatida
Potapov_Indonesia_Community_2013	BJ3	5.00976	5.58496	39.8921	11.2702	Symphyla
Klarner_GermanExploratories_2008	SEW18	5.011	5.249	36.1331	7.2268	Oribatida
Potapov_SizeStructure_Community_2019	ST23c	5.02333	3.98333	38.7	7.9	Oribatida
Klarner_GermanExploratories_2008	AEW8	5.0267	5.17075	35.24	10.74	Collembola
Klarner_GermanExploratories_2008	AEW3	5.0268	2.626	32.25	10.45	Collembola
Tiunov_SoilFauna_Vietnam_2007to2009	DFL	5.03	4.79	49	13.4	Collembola
Potapov_SizeStructure_Community_2019	BL10f	5.03667	-0.323333	42.4	10.5	Oribatida
Potapov_SizeStructure_Community_2019	ST23c	5.05333	9.49033	50.44	8.55	Prostigmata
Potapov_SizeStructure_Community_2019	BL10f	5.05667	5.66667	47.1	12.9	Prostigmata
Klarner_GermanExploratories_2008	HEW10	5.06065	1.2715		11.9765	Symphyla
Potapov_SizeStructure_Community_2019	ST21c	5.06912	-0.0118596	40.5831	9.30343	Collembola
Potapov_Indonesia_Community_2013	HJ2	5.0711	2.72596	38.4705	10.3065	Symphyla
Potapov_SizeStructure_Community_2019	ST21c	5.07333	0.466667	43.6	10.6	Oribatida
Klarner_GermanExploratories_2008	AEW17	5.076	2.0305	38.7	11.57	Collembola
Klarner_GermanExploratories_2008	AEW9	5.1034	2.574	34.04	10.91	Collembola
Klarner_GermanExploratories_2008	HEW16	5.11	5.40068	41.3765	10.998	Symphyla
Klarner_GermanExploratories_2008	HEW12	5.1123	-0.142572	45.65	5.92222	Collembola
Potapov_Indonesia_Community_2013	HR3	5.11337	3.52196	30.0794	7.82248	Symphyla
Potapov_SizeStructure_Community_2019	BL12f	5.11702	10.8138	64.7393	7.84182	Prostigmata
Potapov_SizeStructure_Community_2019	BL12f	5.12213	7.65781	22.6163		Collembola
Klarner_GermanExploratories_2008	HEW10	5.1253	3.3683	42.5	10.2775	Collembola
Potapov_SizeStructure_Community_2019	ST21c	5.13044	1.29314	36.1078	8.91177	Collembola
Klarner_GermanExploratories_2008	AEW5	5.1317	2.041	33.73	11.14	Collembola
Potapov_SizeStructure_Community_2019	ST23c	5.13333	3.63333	41.9	10.4	Oribatida
Klarner_GermanExploratories_2008	SEW37	5.13605	2.595	46.8931	13.1006	Collembola
Klarner_GermanExploratories_2008	SEW5	5.1425	3.0805	36.1407	7.32953	Oribatida
Potapov_SizeStructure_Community_2019	BL12f	5.14667	3.26333	36.5	8	Oribatida
Potapov_Indonesia_Community_2013	BF4	5.15549	4.02784	27.568	5.16319	Oribatida
Potapov_SizeStructure_Community_2019	BL12f	5.15893	4.87881	43.6312	9.73941	Collembola
Klarner_GermanExploratories_2008	HEW2	5.1617	4.787	34.1881	9.30885	Symphyla
Klarner_GermanExploratories_2008	AEW25	5.16567	4.89163	37.9373	10.515	Symphyla
Potapov_SizeStructure_Community_2019	BL10f	5.16667	-0.633333	45.2	12.6	Collembola
Potapov_SizeStructure_Community_2019	ST23c	5.16814	7.98381	45.1265	10.8104	Collembola
Klarner_GermanExploratories_2008	AEW30	5.174	3.4805	33.59	10.14	Collembola
Klarner_GermanExploratories_2008	HEW36	5.18282	6.68975		14.3819	Symphyla
Potapov_SizeStructure_Community_2019	ST23c	5.18333	8.17333	39	9.8	Oribatida
Potapov_SizeStructure_Community_2019	ST23c	5.18333		37.5	9.3	Collembola
Potapov_Indonesia_Community_2013	HO2	5.18952	6.37696	23.2921	5.37914	Symphyla
Klarner_GermanExploratories_2008	SEW5	5.19095	3.0235	44.4458	12.9068	Collembola
Potapov_SizeStructure_Community_2019	BL12f	5.19667	4.89333			Collembola
Potapov_SizeStructure_Community_2019	BL11c	5.20333	2.88667	36.2	8.9	Oribatida
Potapov_SizeStructure_Community_2019	ST22f	5.20376	3.86414	46.2695	11.3069	Collembola
Tiunov_SoilFauna_Vietnam_2007to2009	DFL	5.21	2.74	66	14.9	Collembola
Klarner_GermanExploratories_2008	SEW5	5.22291	3.6965	45.692	12.1805	Collembola
Potapov_Indonesia_Community_2013	HF2	5.22496	6.08296	26.312	5.90269	Symphyla
Potapov_SizeStructure_Community_2019	BL11c	5.22766	8.38814	53.1556	9.66711	Prostigmata
Potapov_SizeStructure_Community_2019	ST22f	5.23		17	3.4	Collembola
Klarner_GermanExploratories_2008	HEW17	5.239	5.82149	30.2247	8.55772	Symphyla
Potapov_SizeStructure_Community_2019	BL11c	5.24402	4.80814	33.2637	5.84221	Collembola
Potapov_Indonesia_Community_2013	HR2	5.24626	7.77926	39.1465	9.83757	Symphyla
Potapov_SizeStructure_Community_2019	BL10f	5.24667	0.316667	35.5	8.2	Oribatida
Potapov_SizeStructure_Community_2019	ST23c	5.25333	6.52333	42.3	10.6	Oribatida
Klarner_GermanExploratories_2008	SEW5	5.25886	7.2425	44.5135	12.3449	Collembola
Potapov_SizeStructure_Community_2019	BL10f	5.25974	4.94514	27.2023	3.46784	Collembola
Potapov_Indonesia_Community_2013	BO4	5.26462	0.200262	45.1197	9.62287	Psocoptera
Potapov_SizeStructure_Community_2019	BL11c	5.27333	1.62667	35.3	8.1	Oribatida
Potapov_Indonesia_Community_2013	BF3	5.29341	7.40246	25.409	5.06673	Symphyla
Klarner_GermanExploratories_2008	AEW7	5.2986	1.301	31.71	11.28	Collembola
Klarner_GermanExploratories_2008	AEW5	5.2997	3.175	36.83	10.98	Collembola
Potapov_SizeStructure_Community_2019	ST23c	5.30333	6.43333	42.5	10.8	Oribatida
Potapov_SizeStructure_Community_2019	ST21c	5.30333	-1.43333	40.9	10	Collembola
Potapov_Indonesia_Community_2013	HR3	5.3064	2.11426	44.7209	11.4419	Psocoptera
Klarner_GermanExploratories_2008	HEW11	5.3193	5.53872	42.64	10.4381	Collembola
Klarner_GermanExploratories_2008	HEW10	5.3243	1.34032	41.55	10.2185	Collembola
Potapov_Indonesia_Community_2013	BR2	5.32805	7.79796	32.9552	8.86203	Symphyla
Klarner_GermanExploratories_2008	SEW7	5.33128	8.69675	45.4315	13.0278	Collembola
Potapov_SizeStructure_Community_2019	BL10f	5.33667	-0.353333	43.4	11.7	Collembola
Potapov_SizeStructure_Community_2019	BL10f	5.33667	-0.353333	43.4	11.7	Collembola
Klarner_GermanExploratories_2008	SEW7	5.35125	3.53975	43.2251	12.236	Collembola
Klarner_GermanExploratories_2008	HEW36	5.3545	3.60322	40.36	11.5476	Collembola
Klarner_GermanExploratories_2008	SEW9	5.36274	2.9945	47.4785	14.0202	Collembola
Potapov_Indonesia_Community_2013	HR4	5.36473	5.8846	38.6104	9.51896	Symphyla
Klarner_GermanExploratories_2008	AEW6	5.3778	2.858	39.33	11.43	Collembola
Klarner_GermanExploratories_2008	SEW8	5.3795	4.1315	45.0116	12.4523	Collembola
Potapov_SizeStructure_Community_2019	BL10f	5.38667	-1.02333			Collembola
Klarner_GermanExploratories_2008	SEW4	5.3907	3.844	43.7058	11.2248	Oribatida
Potapov_SizeStructure_Community_2019	BL12f	5.39092	7.81681			Prostigmata
Klarner_GermanExploratories_2008	HEW6	5.39727	3.931	44.6716	12.5771	Collembola
Potapov_SizeStructure_Community_2019	ST23c	5.40333	1.09333	42	11.3	Collembola
Potapov_SizeStructure_Community_2019	BL10f	5.42667	0.536667	43.2	12.1	Collembola
Potapov_SizeStructure_Community_2019	BL10f	5.42667	0.536667	43.2	12.1	Collembola
Klarner_GermanExploratories_2008	HEW5	5.44007	1.201	42.4152	11.5126	Collembola
Potapov_SizeStructure_Community_2019	ST23c	5.44333	7.88333	51.96	12.49	Prostigmata
Klarner_GermanExploratories_2008	AEW49	5.4557	5.242	36.48	11.72	Collembola
Klarner_GermanExploratories_2008	HEW12	5.4573	2.9115		3.7705	Oribatida
Klarner_GermanExploratories_2008	HEW36	5.4595	4.37984	37.56	8.88333	Collembola
Potapov_SizeStructure_Community_2019	ST23c	5.4635	4.44281	33.8987	8.37449	Collembola
Potapov_Indonesia_Community_2013	BR1	5.48235	4.28496	33.241	8.24089	Symphyla
Klarner_GermanExploratories_2008	HEW10	5.4863	4.30683	45.13	12.8171	Collembola
Potapov_SizeStructure_Community_2019	BL11c	5.48827	3.51114	22.2322	3.31368	Collembola
Klarner_GermanExploratories_2008	HEW21+HEW6	5.49127	1.7325	41.0399	11.3131	Collembola
Potapov_SizeStructure_Community_2019	BL11c	5.49441	5.07014	19.517	2.10128	Collembola
Potapov_SizeStructure_Community_2019	BL9c	5.51	2.40333			Collembola
Potapov_SizeStructure_Community_2019	BL11c	5.51333	3.11267	38.94	9.03	Oribatida
Potapov_SizeStructure_Community_2019	ST23c	5.51333	8.18633	42.04	10.91	Prostigmata
Potapov_SizeStructure_Community_2019	ST21c	5.51333	0.126667	42.9	11.5	Collembola
Klarner_GermanExploratories_2008	AEW9	5.52369	7.03984	32.6142	8.33165	Symphyla
Potapov_SizeStructure_Community_2019	BL10f	5.52667	5.42667	46.21	12.35	Prostigmata
Potapov_SizeStructure_Community_2019	BL10f	5.53568	5.80514	29.194	5.82609	Collembola
Potapov_SizeStructure_Community_2019	BL12f	5.54667	2.28633	40.58	9.76	Oribatida
Klarner_GermanExploratories_2008	SEW8	5.5609	4.6555	34.1165	7.1898	Oribatida
Potapov_SizeStructure_Community_2019	ST23c	5.57333	8.49333	43.7	11.3	Oribatida
Klarner_GermanExploratories_2008	HEW11	5.5863	6.40528	45.68	10.9657	Collembola
Klarner_GermanExploratories_2008	HEW12	5.5873	4.59406	42.95	11.7796	Collembola
Klarner_GermanExploratories_2008	SEW36	5.5984	4.1915	34.2886	7.36514	Oribatida
Klarner_GermanExploratories_2008	SEW6	5.6011	4.1765	35.8864	7.47551	Oribatida
Klarner_GermanExploratories_2008	SEW35	5.6017	3.9265	41.3352	10.5563	Oribatida
Klarner_GermanExploratories_2008	HEW10	5.60453	6.7915		12.3106	Symphyla
Potapov_SizeStructure_Community_2019	BL10f	5.61131	4.99314	20.6874	3.57811	Collembola
Potapov_SizeStructure_Community_2019	BL11c	5.61296	5.92714	21.4814	2.09986	Collembola
Potapov_SizeStructure_Community_2019	ST24f	5.61333	7.47367		16.77	Prostigmata
Klarner_GermanExploratories_2008	HEW12	5.6153	2.17027	42.73	11.6453	Collembola
Klarner_GermanExploratories_2008	SEW43	5.6164	4.8395	34.0198	7.40503	Oribatida
Potapov_SizeStructure_Community_2019	ST24f	5.63333	4.90367	46.79	10.52	Prostigmata
Klarner_GermanExploratories_2008	SEW37	5.63442	3.888	46.8021	13.6807	Collembola
Klarner_GermanExploratories_2008	HEW11	5.6533	6.20039	44.3	12.9052	Collembola
Potapov_Indonesia_Community_2013	BF2	5.65495	4.70991	43.3038	9.91329	Psocoptera
Klarner_GermanExploratories_2008	HEW10	5.6613	3.24936	40.51	11.376	Collembola
Potapov_Indonesia_Community_2013	BR4	5.66239	7.29026	44.0472	11.7767	Symphyla
Potapov_SizeStructure_Community_2019	ST21c	5.66333	13.2387	22.55	10.72	Prostigmata
Potapov_SizeStructure_Community_2019	ST23c	5.66333		27.4	5.8	Collembola
Potapov_SizeStructure_Community_2019	ST24f	5.67333	2.06667	43.9	11.2	Collembola
Potapov_Indonesia_Community_2013	BO4	5.67985	4.72973			Collembola
Potapov_SizeStructure_Community_2019	ST21c	5.69333	0.716667	43.2	9.8	Oribatida
Klarner_GermanExploratories_2008	SEW6	5.70792	3.5035	48.0631	14.1676	Collembola
Klarner_GermanExploratories_2008	SEW9	5.7108	4.6915	31.4614	7.20615	Oribatida
Klarner_GermanExploratories_2008	HEW5	5.72871	2.82	45.7832	12.7009	Collembola
Potapov_SizeStructure_Community_2019	ST24f	5.73542	8.37914	34.5163	3.89105	Collembola
Klarner_GermanExploratories_2008	SEW37	5.7387	3.96	32.608	7.38175	Oribatida
Klarner_GermanExploratories_2008	SEW7	5.74976	4.38875	47.0541	12.8902	Collembola
Klarner_GermanExploratories_2008	HEW22	5.75525	3.4715	47.2975	13.9307	Collembola
Klarner_GermanExploratories_2008	HEW17	5.75707	3.943	45.074	11.9705	Collembola
Potapov_SizeStructure_Community_2019	BL12f	5.76667	5.69333	37.3	6.9	Oribatida
Klarner_GermanExploratories_2008	SEW6	5.76785	3.3995	44.8109	12.6625	Collembola
Potapov_SizeStructure_Community_2019	BL11c	5.77333	2.28667	33.4	7.3	Oribatida
Potapov_Indonesia_Community_2013	HR3	5.7754	6.05326	41.7652	11.225	Symphyla
Klarner_GermanExploratories_2008	HEW22	5.78222	3.1615	38.1288	11.075	Collembola
Klarner_GermanExploratories_2008	HEW21+HEW47	5.7859	2.2445	37.8904	10.8772	Collembola
Potapov_SizeStructure_Community_2019	ST22f	5.79				Collembola
Potapov_Indonesia_Community_2013	BF3	5.81891	6.55146	33.7167	8.24161	Symphyla
Potapov_Indonesia_Community_2013	BF1	5.8228	0.549115			Pauropoda
Potapov_SizeStructure_Community_2019	ST24f	5.82333	2.53667	43.2	11	Collembola
Klarner_GermanExploratories_2008	HEW11	5.8353	2.62218	39.07	11.4082	Collembola
Potapov_SizeStructure_Community_2019	ST21c	5.83664	6.24214	36.919	4.35646	Collembola
Klarner_GermanExploratories_2008	SEW7	5.8401	3.22075	34.3832	7.58703	Oribatida
Klarner_GermanExploratories_2008	SEW35	5.84416	1.8605	44.6011	12.6338	Collembola
Klarner_GermanExploratories_2008	AEW5	5.8637	3.765	38.86	11.25	Collembola
Potapov_SizeStructure_Community_2019	BL12f	5.87667	3.80333			Collembola
Potapov_SizeStructure_Community_2019	ST24f	5.90333	2.33667	44.9	12.4	Collembola
Potapov_SizeStructure_Community_2019	ST24f	5.90333	2.33667	44.9	12.4	Collembola
Potapov_SizeStructure_Community_2019	ST24f	5.91333	4.16667	39	9.6	Oribatida
Klarner_GermanExploratories_2008	HEW11	5.9153	3.3688	38.11	9.69879	Collembola
Klarner_GermanExploratories_2008	SEW9	5.91605	9.7395	46.4614	13.5042	Collembola
Potapov_SizeStructure_Community_2019	ST23c	5.92333	5.53333	32.6	8.6	Oribatida
Potapov_SizeStructure_Community_2019	ST24f	5.93333	4.70967	78.25	13.3	Oribatida
Potapov_SizeStructure_Community_2019	BL12f	5.93667	5.44333			Collembola
Potapov_Indonesia_Community_2013	BF2	5.98346	-1.08539			Pauropoda
Potapov_SizeStructure_Community_2019	BL10f	6.02522	3.57014	24.0392	4.50336	Collembola
Potapov_Indonesia_Community_2013	HR1	6.03554	5.63526	42.4063	11.6844	Symphyla
Klarner_GermanExploratories_2008	SEW1	6.03896	3.825	63.8031	17.924	Collembola
Potapov_SizeStructure_Community_2019	ST21c	6.04333		34.2	6.4	Collembola
Potapov_SizeStructure_Community_2019	ST21c	6.05333	3.84067			Prostigmata
Potapov_SizeStructure_Community_2019	ST24f	6.05333	4.12667	41.4	10.3	Collembola
Tiunov_SoilFauna_Vietnam_2007to2009	DFL	6.06	3.6	51.9	12.7	Collembola
Potapov_Indonesia_Community_2013	BF4	6.07425	5.30296	38.6618	10.3061	Symphyla
Potapov_SizeStructure_Community_2019	ST23c	6.08181	2.59981	29.7251	6.26995	Collembola
Klarner_GermanExploratories_2008	HEW11	6.09037	5.9885		10.7217	Symphyla
Klarner_GermanExploratories_2008	HEW47	6.09462	3.112	43.1534	12.6416	Collembola
Potapov_Indonesia_Community_2013	BF1	6.09743	6.92446	35.3254	8.04124	Symphyla
Potapov_SizeStructure_Community_2019	ST21c	6.12333		39.6	8.9	Collembola
Potapov_SizeStructure_Community_2019	ST23c	6.13333	7.53233	43.28	11.63	Prostigmata
Potapov_Indonesia_Community_2013	BF2	6.13742	7.68896	29.2599	6.7943	Symphyla
Klarner_GermanExploratories_2008	HEW11	6.1703	4.85606	40.83	11.1992	Collembola
Potapov_SizeStructure_Community_2019	ST21c	6.17186	8.35514	41.1226	3.16914	Collembola
Potapov_Indonesia_Community_2013	BF4	6.18671	6.58196	29.7506	7.23859	Symphyla
Potapov_SizeStructure_Community_2019	ST21c	6.19333	2.00467		7.2	Oribatida
Potapov_SizeStructure_Community_2019	ST21c	6.19333	5.00367	19	3.13	Prostigmata
Klarner_GermanExploratories_2008	HEW36	6.1985	2.07899	44.27	12.5512	Collembola
Klarner_GermanExploratories_2008	HEW16+HEW4	6.22373	3.678	33.5769	10.0303	Collembola
Potapov_SizeStructure_Community_2019	ST21c	6.23333	-0.163333	44.5	12.5	Collembola
Potapov_SizeStructure_Community_2019	ST21c	6.23333	-0.163333	44.5	12.5	Collembola
Potapov_SizeStructure_Community_2019	BL11c	6.23333		34.2	8.6	Collembola
Klarner_GermanExploratories_2008	SEW35	6.23967	7.4685	46.4879	13.538	Collembola
Klarner_GermanExploratories_2008	HEW5	6.24606	2.798	30.3357	7.32025	Collembola
Potapov_SizeStructure_Community_2019	BL10f	6.25667	3.45667			Collembola
Potapov_SizeStructure_Community_2019	ST23c	6.27497	6.43681	27.7156	5.50905	Collembola
Potapov_SizeStructure_Community_2019	ST24f	6.29333	8.40267	67.11	12.56	Prostigmata
Potapov_SizeStructure_Community_2019	ST21c	6.30333	2.15467	45.27	12.74	Prostigmata
Potapov_SizeStructure_Community_2019	ST24f	6.32333	2.69667	36.5	8.4	Oribatida
Potapov_SizeStructure_Community_2019	ST21c	6.32333	4.32767			Oribatida
Potapov_Indonesia_Community_2013	BR1	6.32379	7.22826	45.3345	12.0654	Symphyla
Klarner_GermanExploratories_2008	HEW36	6.3335	2.86759	42.67	12.1106	Collembola
Klarner_GermanExploratories_2008	HEW17	6.34234	3.194	36.89	10.8799	Collembola
Potapov_SizeStructure_Community_2019	ST24f	6.34333	7.65967	43.91	7.48	Prostigmata
Klarner_GermanExploratories_2008	SEW4+SEW41	6.34845	3.508	49.3333	13.8395	Collembola
Klarner_GermanExploratories_2008	HEW12	6.3713	6.86192	45.25	13.1524	Collembola
Potapov_SizeStructure_Community_2019	ST21c	6.37422	5.56614	26.2561	2.85192	Collembola
Potapov_Indonesia_Community_2013	BF1	6.38301	2.51534	21.7427	2.82988	Oribatida
Potapov_Indonesia_Community_2013	BO2	6.40678	5.67596	35.5313	9.57463	Symphyla
Klarner_GermanExploratories_2008	HEW12	6.4133	3.66153	42.38	12.6297	Collembola
Potapov_Indonesia_Community_2013	BF2	6.42036	3.26885			Pauropoda
Potapov_SizeStructure_Community_2019	ST23c	6.42333		25.9	4.9	Collembola
Potapov_SizeStructure_Community_2019	BL10f	6.42667	-0.473333			Collembola
Klarner_GermanExploratories_2008	SEW4+SEW43	6.44233	5.613	54.1848	15.2102	Collembola
Potapov_SizeStructure_Community_2019	ST24f	6.44333		34.5	6.8	Collembola
Klarner_GermanExploratories_2008	SEW35	6.4544	2.3865	46.3222	13.5135	Collembola
Potapov_SizeStructure_Community_2019	ST22f	6.45878	3.19814	20.4242	2.8399	Collembola
Potapov_Indonesia_Community_2013	HR1	6.46333	3.73696	28.7752	7.48291	Symphyla
Klarner_GermanExploratories_2008	HEW12	6.4973	4.61605	41.57	11.594	Collembola
Klarner_GermanExploratories_2008	HEW36	6.5125	6.4448	44.61	12.509	Collembola
Klarner_GermanExploratories_2008	HEW36	6.51855	6.98775		14.1806	Symphyla
Potapov_SizeStructure_Community_2019	ST21c	6.5684	3.20314	30.4098	4.4817	Collembola
Klarner_GermanExploratories_2008	AEW9	6.5704	5.072	38.09	11.25	Collembola
Potapov_SizeStructure_Community_2019	ST23c	6.57333	3.03333	30.7	6.5	Oribatida
Potapov_SizeStructure_Community_2019	ST23c	6.59076	3.16981	25.9205	4.72237	Collembola
Potapov_SizeStructure_Community_2019	ST23c	6.59333		31.1	6.7	Collembola
Potapov_SizeStructure_Community_2019	ST24f	6.60333	2.37667	33.5	7.5	Oribatida
Klarner_GermanExploratories_2008	SEW48+SEW8	6.60721	4.41125	48.0212	13.8403	Collembola
Klarner_GermanExploratories_2008	SEW48	6.6084	3.89125	32.6796	7.50227	Oribatida
Potapov_SizeStructure_Community_2019	ST21c	6.62333		26.7	6.5	Collembola
Potapov_SizeStructure_Community_2019	ST21c	6.65333	7.33867	56.62	8.49	Prostigmata
Potapov_SizeStructure_Community_2019	ST21c	6.68333	3.49167	49.24	11.11	Oribatida
Klarner_GermanExploratories_2008	AEW2	6.6964	2.2935	33.15	11.13	Collembola
Potapov_SizeStructure_Community_2019	ST22f	6.75		16.5	3.3	Collembola
Potapov_SizeStructure_Community_2019	BL10f	6.75667	2.02667			Collembola
Potapov_SizeStructure_Community_2019	ST23c	6.76333	6.71333	34.2	7.1	Oribatida
Potapov_SizeStructure_Community_2019	ST21c	6.77333	3.39667	40.4	8.9	Oribatida
Potapov_SizeStructure_Community_2019	ST23c	6.77333	5.84333	34.3	7.7	Oribatida
Potapov_SizeStructure_Community_2019	BL10f	6.77667	1.87667			Collembola
Potapov_SizeStructure_Community_2019	ST23c	6.78333	2.15333	29.6	6.3	Oribatida
Potapov_SizeStructure_Community_2019	ST24f	6.79333		38.8	10.9	Collembola
Potapov_SizeStructure_Community_2019	ST24f	6.82333		30.7	6.2	Collembola
Potapov_SizeStructure_Community_2019	BL10f	6.85667	1.26667			Collembola
Klarner_GermanExploratories_2008	SEW35	6.8747	3.8855	34.3347	7.53598	Oribatida
Potapov_Indonesia_Community_2013	BF1	6.87517	5.74346	36.9057	9.53804	Symphyla
Potapov_SizeStructure_Community_2019	ST22f	6.88		17.2	2.4	Collembola
Potapov_SizeStructure_Community_2019	ST24f	6.90333	4.26667	41.7	10.4	Collembola
Klarner_GermanExploratories_2008	HEW36	6.9155	5.76314	39.22	11.097	Collembola
Potapov_SizeStructure_Community_2019	ST21c	6.92916	7.27714	45.5022	8.74911	Prostigmata
Potapov_SizeStructure_Community_2019	ST21c	6.93333	4.25267	44.87	12.09	Prostigmata
Potapov_SizeStructure_Community_2019	ST21c	6.968	0.43114	50.5296	7.95553	Collembola
Potapov_SizeStructure_Community_2019	ST24f	6.98333	4.82667	37.9	9.5	Oribatida
Potapov_SizeStructure_Community_2019	ST21c	6.99333		31.1	6.7	Collembola
Klarner_GermanExploratories_2008	HEW12	6.9973	7.25573	44.34	11.839	Collembola
Potapov_SizeStructure_Community_2019	ST21c	7.00333	1.48667	38.2	9.3	Oribatida
Potapov_SizeStructure_Community_2019	BL12f	7.05474	4.47581	44.3553	10.4756	Collembola
Potapov_SizeStructure_Community_2019	ST21c	7.09333	4.31667	39.1	10	Oribatida
Klarner_GermanExploratories_2008	HEW16+HEW4	7.12061	5.732	46.9385	11.5779	Collembola
Potapov_SizeStructure_Community_2019	ST21c	7.12333	2.31667	37.2	9	Oribatida
Potapov_Indonesia_Community_2013	BF2	7.18947	6.26896	37.1611	9.75502	Symphyla
Potapov_SizeStructure_Community_2019	BL11c	7.21333	2.29667			Collembola
Klarner_GermanExploratories_2008	SEW8	7.25815	8.6815	45.2914	13.3848	Collembola
Potapov_SizeStructure_Community_2019	ST21c	7.26333	2.58667	34.8	7.8	Oribatida
Potapov_SizeStructure_Community_2019	ST24f	7.33333		31.1	5.8	Collembola
Potapov_SizeStructure_Community_2019	ST21c	7.33333	5.04667	42.6	10.8	Oribatida
Potapov_Indonesia_Community_2013	BR4	7.37089		18.1716		Oribatida
Potapov_SizeStructure_Community_2019	ST24f	7.44333	3.66667	30.1	6.4	Oribatida
Potapov_SizeStructure_Community_2019	ST21c	7.44333	5.08667	40.1	10.1	Oribatida
Potapov_SizeStructure_Community_2019	ST21c	7.45333		35.3	8.1	Collembola
Klarner_GermanExploratories_2008	SEW4	7.4587	2.018	34.917	6.66429	Oribatida
Potapov_SizeStructure_Community_2019	BL10f	7.56667	2.14667			Collembola
Potapov_SizeStructure_Community_2019	ST21c	7.56893	3.47914	24.3489	2.96262	Collembola
Klarner_GermanExploratories_2008	HEW36	7.5735	5.15945	45.5	13.0059	Collembola
Potapov_SizeStructure_Community_2019	ST21c	7.59333	6.63667	41.9	10.7	Oribatida
Potapov_SizeStructure_Community_2019	ST21c	7.60333	1.77667	32.1	7.2	Oribatida
Potapov_SizeStructure_Community_2019	ST24f	7.61333	3.81667	32.4	6.7	Oribatida
Potapov_SizeStructure_Community_2019	ST21c	7.70588	5.08714	28.1709	3.73695	Collembola
Potapov_SizeStructure_Community_2019	ST21c	7.80333	5.66967	51.41	13.13	Prostigmata
Klarner_GermanExploratories_2008	HEW36	7.8645	6.42481	43.97	11.6218	Collembola
Klarner_GermanExploratories_2008	HEW12	7.8833	6.20225	46.06	14.1148	Collembola
Potapov_SizeStructure_Community_2019	ST21c	7.89333	4.29667	36.6	9.1	Oribatida
Potapov_SizeStructure_Community_2019	ST24f	7.90333	1.99667	28.9	5.9	Oribatida
Potapov_SizeStructure_Community_2019	ST24f	7.92333	3.45667	30.8	6.7	Oribatida
Potapov_SizeStructure_Community_2019	ST21c	7.95333	3.87667	34.5	8	Oribatida
Potapov_SizeStructure_Community_2019	ST21c	8.09333		20.6	3.4	Collembola
Klarner_GermanExploratories_2008	HEW10	8.1693	4.48574	46.55	13.922	Collembola
Potapov_SizeStructure_Community_2019	ST21c	8.21586	4.45214	25.3811	3.95203	Collembola
Klarner_GermanExploratories_2008	HEW36	8.2705	6.8576	45.37	13.243	Collembola
Potapov_Indonesia_Community_2013	HR3	8.6072	6.77673			Oribatida
Potapov_Indonesia_Community_2013	BF3	8.68177	1.53335			Pauropoda
Potapov_SizeStructure_Community_2019	ST24f	8.72333	4.55667	30.7	6.5	Oribatida
Potapov_SizeStructure_Community_2019	ST24f	8.81333	3.89667	30	6	Oribatida
Potapov_SizeStructure_Community_2019	ST24f	9.13333	3.41667	26.4	5	Oribatida
Potapov_SizeStructure_Community_2019	ST23c	9.24796	3.53781	34.1248	6.69077	Collembola
Potapov_SizeStructure_Community_2019	ST24f	12.4433	5.11667			Collembola
Potapov_SizeStructure_Community_2019	BL11c		1.99667			Collembola
Klarner_GermanExploratories_2008	HEW12		-1.37895	41.08	11.8159	Collembola
Klarner_GermanExploratories_2008	AEW25					Collembola
Klarner_GermanExploratories_2008	HEW?			21.8593	4.24561	Symphyla
Potapov_SizeStructure_Community_2019	BL10f			17.7	3.3	Collembola
Potapov_SizeStructure_Community_2019	BL9c			24.4	4.3	Collembola
Potapov_SizeStructure_Community_2019	BL10f			27.9	7.2	Collembola
Potapov_SizeStructure_Community_2019	BL9c			22.5	2.7	Oribatida
Potapov_SizeStructure_Community_2019	BL9c			34.6	8.6	Oribatida
Potapov_Indonesia_Community_2013	BO3	-0.175815	6.53291			Mesostigmata
Potapov_Indonesia_Community_2013	BO3	0.510885	7.10991	42.6065	9.75802	Pseudoscorpiones
Potapov_Indonesia_Community_2013	HO1	0.534684	3.96761			Pseudoscorpiones
Potapov_Indonesia_Community_2013	HR2	0.985935	11.9416	18.7641	2.65525	Mesostigmata
Potapov_Indonesia_Community_2013	BR3	1.16092	8.44061			Pseudoscorpiones
Potapov_Indonesia_Community_2013	HO3	1.48898	4.79158			Mesostigmata
Potapov_Indonesia_Community_2013	HR1	1.59101	7.54458	18.5575	2.82323	Mesostigmata
Potapov_Indonesia_Community_2013	HJ3	1.94158	6.76158	17.2294	2.21062	Mesostigmata
Potapov_Indonesia_Community_2013	HO1	1.96279	8.21961	54.8494	11.7719	Diplura
Potapov_Indonesia_Community_2013	BJ4	1.99396	8.74491			Mesostigmata
Potapov_Indonesia_Community_2013	HO3	2.03591	9.24658			Mesostigmata
Potapov_Indonesia_Community_2013	HR2	2.1244	10.0646	19.9379	3.24921	Mesostigmata
Potapov_Indonesia_Community_2013	HJ4	2.15275	7.29458	16.4642	2.08175	Mesostigmata
Potapov_Indonesia_Community_2013	HO2	2.39375	6.51158			Mesostigmata
Tiunov_SoilFauna_Vietnam_2007to2009	L	2.46	4.67	59.4	11.3	Pseudoscorpiones
Potapov_Indonesia_Community_2013	HO2	2.5881	10.2456			Mesostigmata
Potapov_Indonesia_Community_2013	HJ4	2.67233	9.79461			Pseudoscorpiones
Klarner_GermanExploratories_2008	SEW3	2.80026	6.73036	40.8964	10.5861	Mesostigmata
Tiunov_SoilFauna_Vietnam_2007to2009	L	2.81	4.86	46.7	9	Pseudoscorpiones
Potapov_Indonesia_Community_2013	HR4	2.86704	6.41691	23.6687	3.7167	Mesostigmata
Potapov_Indonesia_Community_2013	BO5	2.94989	7.25161			Pseudoscorpiones
Potapov_SizeStructure_Community_2019	BL9c	2.96	4.28033			Mesostigmata
Potapov_SizeStructure_Community_2019	ST22f	3.08	5.44667	52.8	13.7	Mesostigmata
Tiunov_SoilFauna_Vietnam_2007to2009	DFL	3.18	4.94	64.8	13	Pseudoscorpiones
Potapov_Indonesia_Community_2013	HR2	3.26805	8.34591	36.4385	6.93031	Pseudoscorpiones
Potapov_Indonesia_Community_2013	BO5	3.2933	7.95861		10.8293	Diplura
Potapov_SizeStructure_Community_2019	BL9c	3.36	6.38833	42.18	11.21	Mesostigmata
Potapov_Indonesia_Community_2013	HJ2	3.38635	6.54458	16.9376	2.84864	Mesostigmata
Klarner_GermanExploratories_2008	SEW3	3.4374	6.269	41.3921	11.6878	Mesostigmata
Potapov_SizeStructure_Community_2019	BL12f	3.45934	6.15581	68.1285	4.00611	Mesostigmata
Potapov_Indonesia_Community_2013	HO1	3.46785	5.26858	25.7248	5.99336	Mesostigmata
Potapov_Indonesia_Community_2013	HJ2	3.4883	6.12758	22.2188	3.98365	Mesostigmata
Potapov_Indonesia_Community_2013	BJ4	3.49331	7.43385	34.7106	7.1395	Pseudoscorpiones
Tiunov_SoilFauna_Vietnam_2007to2009	DFL	3.5	3.59	84.7	16.4	Pseudoscorpiones
Potapov_SizeStructure_Community_2019	ST22f	3.53	5.09667	47.3	14.1	Mesostigmata
Potapov_Indonesia_Community_2013	BF3	3.53905	7.82241	15.9709		Mesostigmata
Potapov_Indonesia_Community_2013	HJ1	3.54944	7.86358	17.9053	2.94671	Mesostigmata
Potapov_SizeStructure_Community_2019	BL9c	3.57	5.44133	27.41	4.41	Mesostigmata
Potapov_SizeStructure_Community_2019	BL9c	3.64	4.33633	44.05	10.91	Mesostigmata
Potapov_SizeStructure_Community_2019	ST23c	3.69097	2.83691	44.1085	12.6624	Mesostigmata
Potapov_Indonesia_Community_2013	BJ3	3.70095	11.3538	45.4368	11.5589	Pseudoscorpiones
Potapov_Indonesia_Community_2013	BJ2	3.73031	10.8238			Pseudoscorpiones
Potapov_SizeStructure_Community_2019	BL11c	3.78333	6.29567	49.56	13.17	Mesostigmata
Tiunov_SoilFauna_Vietnam_2007to2009	L	3.8	2.77	47.4	13.6	Pseudoscorpiones
Potapov_SizeStructure_Community_2019	BL9c	3.81	5.46233	47.71	10.96	Mesostigmata
Klarner_GermanExploratories_2008	HEW3	3.82346	2.49156	42.056	11.1574	Mesostigmata
Potapov_Indonesia_Community_2013	HO2	3.84402	9.41761	62.6103	11.8571	Diplura
Potapov_Indonesia_Community_2013	HF4	3.85938	7.02691	55.1941	9.96089	Pseudoscorpiones
Klarner_GermanExploratories_2008	SEW2	3.87302	5.28972	40.9908	12.0103	Mesostigmata
Potapov_SizeStructure_Community_2019	BL12f	3.90667	5.30333	45.3	12.2	Mesostigmata
Klarner_GermanExploratories_2008	HEW11	3.9099	4.74212			Mesostigmata
Potapov_Indonesia_Community_2013	HF4	3.91923	7.06591	42.2482	10.3502	Pseudoscorpiones
Potapov_SizeStructure_Community_2019	ST22f	3.95	5.56367	47.77	13.32	Mesostigmata
Klarner_GermanExploratories_2008	SEW1	3.95646	3.86753	42.9072	11.269	Mesostigmata
Klarner_GermanExploratories_2008	SEW2	3.99271	5.31868	43.8271	11.4737	Mesostigmata
Klarner_GermanExploratories_2008	HEW11	4.0143	7.42674	48.9687	12.364	Mesostigmata
Klarner_GermanExploratories_2008	SEW3	4.01572	3.93727	40.9058	11.2926	Mesostigmata
Potapov_SizeStructure_Community_2019	ST22f	4.02	7.50667	44.3	12.9	Mesostigmata
Potapov_Indonesia_Community_2013	BJ3	4.07914	8.56677	45.1297	12.7089	Diplura
Potapov_SizeStructure_Community_2019	ST22f	4.1	5.79667	46.2	14.6	Mesostigmata
Potapov_Indonesia_Community_2013	BR3	4.11165	9.70091	46.9	12.51	Diplura
Potapov_SizeStructure_Community_2019	BL9c	4.15	6.41433	41.55	11.53	Mesostigmata
Potapov_Indonesia_Community_2013	BJ4	4.15486	8.40691	45.2457	11.5338	Pseudoscorpiones
Klarner_GermanExploratories_2008	HEW11	4.1653	7.15823	48.6302	12.2619	Mesostigmata
Potapov_Indonesia_Community_2013	HF3	4.22328	6.15458	21.343	4.46252	Mesostigmata
Potapov_SizeStructure_Community_2019	BL12f	4.23667	5.23233	52.33	9.55	Mesostigmata
Potapov_SizeStructure_Community_2019	BL11c	4.25333	6.48667	73.38	15.39	Mesostigmata
Potapov_SizeStructure_Community_2019	BL9c	4.26	5.13733	47.33	12.18	Mesostigmata
Klarner_GermanExploratories_2008	HEW3	4.27007	6.46299	42.5257	11.6736	Mesostigmata
Potapov_SizeStructure_Community_2019	BL12f	4.31667	4.81133	45.87	12.58	Mesostigmata
Potapov_SizeStructure_Community_2019	BL10f	4.32667	4.64367	57.07	11.26	Mesostigmata
Potapov_SizeStructure_Community_2019	BL9c	4.33	5.37333	44.6	11.6	Mesostigmata
Potapov_SizeStructure_Community_2019	ST22f	4.33	5.41067	31.96	12.77	Mesostigmata
Potapov_SizeStructure_Community_2019	ST23c	4.34333	6.05233	53.98	13.29	Mesostigmata
Potapov_SizeStructure_Community_2019	BL12f	4.34667	6.97533	35.7	8.03	Mesostigmata
Potapov_Indonesia_Community_2013	BO5	4.35007	7.70791	16.5958	2.61395	Mesostigmata
Potapov_Indonesia_Community_2013	HR3	4.35683	7.06358	22.9799	4.48827	Mesostigmata
Potapov_Indonesia_Community_2013	BJ4	4.36524	9.37458	49.0926	13.1526	Diplura
Potapov_SizeStructure_Community_2019	BL10f	4.36667	6.32767	39.6	9.85	Mesostigmata
Potapov_SizeStructure_Community_2019	BL9c	4.37	7.10033	46.35	10.84	Mesostigmata
Klarner_GermanExploratories_2008	HEW11	4.3895	4.968			Mesostigmata
Klarner_GermanExploratories_2008	HEW11	4.3953	5.80372	40.8632	11.175	Mesostigmata
Potapov_SizeStructure_Community_2019	BL11c	4.43333	5.35767	41.32	10.53	Mesostigmata
Potapov_Indonesia_Community_2013	BF3	4.4557	9.95641			Mesostigmata
Klarner_GermanExploratories_2008	HEW11	4.4563	3.4695		6.47	Mesostigmata
Potapov_SizeStructure_Community_2019	ST24f	4.49333	8.86467			Mesostigmata
Potapov_Indonesia_Community_2013	BJ2	4.50272	11.6283	49.7456	13.4883	Diplura
Potapov_Indonesia_Community_2013	HJ4	4.51994	6.11284	35.8863	8.76422	Mesostigmata
Potapov_Indonesia_Community_2013	HF1	4.52712	5.40784	29.7134	6.77789	Mesostigmata
Potapov_SizeStructure_Community_2019	ST23c	4.53333	5.20933	75.4	13.46	Mesostigmata
Klarner_GermanExploratories_2008	HEW11	4.5473	6.16671	47.1313	14.1901	Mesostigmata
Potapov_SizeStructure_Community_2019	BL9c	4.57	5.27333	45.4	12.5	Mesostigmata
Potapov_Indonesia_Community_2013	BO2	4.57496	8.23061	49.5669	12.5045	Diplura
Potapov_SizeStructure_Community_2019	BL12f	4.57667	4.82333	40.26	11.25	Mesostigmata
Potapov_Indonesia_Community_2013	HJ1	4.62068	6.57791	44.4363	9.00703	Pseudoscorpiones
Potapov_Indonesia_Community_2013	HF3	4.62692	0.947909	79.7	19.16	Diplura
Potapov_Indonesia_Community_2013	HJ2	4.6619	6.41491	44.5658	9.23463	Pseudoscorpiones
Potapov_SizeStructure_Community_2019	ST23c	4.66333	7.29433	43.99	11.48	Mesostigmata
Potapov_Indonesia_Community_2013	HF3	4.68147	8.44391	56.6316	10.4072	Pseudoscorpiones
Klarner_GermanExploratories_2008	HEW10	4.6953	5.83701	46.9937	11.8242	Mesostigmata
Potapov_SizeStructure_Community_2019	BL10f	4.71667	6.49667		12.83	Mesostigmata
Klarner_GermanExploratories_2008	HEW10+11	4.7168	6.81984	50.4556	12.3001	Mesostigmata
Potapov_Indonesia_Community_2013	HR3	4.7264	2.54384			Mesostigmata
Potapov_SizeStructure_Community_2019	BL10f	4.72667	8.24167	42.82	11.28	Mesostigmata
Klarner_GermanExploratories_2008	HEW12H	4.7273	2.9725	23.31	11.16	Mesostigmata
Potapov_SizeStructure_Community_2019	BL12f	4.76667	6.98033	64.93	12.24	Mesostigmata
Potapov_SizeStructure_Community_2019	BL9c	4.77	6.48333	42.4	10.7	Mesostigmata
Potapov_Indonesia_Community_2013	BO5	4.77105	7.07084	33.6584	7.57057	Mesostigmata
Potapov_Indonesia_Community_2013	HF1	4.78401	8.09891	43.7383	11.159	Pseudoscorpiones
Potapov_Indonesia_Community_2013	BF4	4.78591	7.24915	15.3699	2.4381	Diplura
Klarner_GermanExploratories_2008	HEW21	4.7915	3.8005	28.8	9.96	Mesostigmata
Potapov_Indonesia_Community_2013	HR2	4.80313	10.5546	45.8413	12.6741	Diplura
Potapov_SizeStructure_Community_2019	BL11c	4.80333	2.06167	38.95	9.38	Mesostigmata
Klarner_GermanExploratories_2008	HEW11	4.8223	9.15121	48.1355	12.5192	Mesostigmata
Klarner_GermanExploratories_2008	SEW18	4.82659	7.58088	41.5781	11.8617	Mesostigmata
Potapov_Indonesia_Community_2013	HJ1	4.83538	6.84584	18.6904	3.8966	Mesostigmata
Klarner_GermanExploratories_2008	HEW10;36	4.84647	6.16492	46.8204	11.3815	Mesostigmata
Potapov_SizeStructure_Community_2019	BL9c	4.85	5.20333	42.7	12.1	Mesostigmata
Klarner_GermanExploratories_2008	HEW10	4.8573	6.37205	45.394	11.8293	Mesostigmata
Potapov_Indonesia_Community_2013	HJ1	4.87448	7.80366	30.3009	8.25777	Diplura
Klarner_GermanExploratories_2008	HEW36H	4.8805	3.36975	25.5	12.31	Mesostigmata
Klarner_GermanExploratories_2008	SEW1	4.88562	7.13995	41.6362	10.9535	Mesostigmata
Klarner_GermanExploratories_2008	AEW3	4.8878	6.965	41.86	12.14	Mesostigmata
Potapov_Indonesia_Community_2013	BF1	4.89169	9.72135	33.1164	6.9557	Pseudoscorpiones
Potapov_SizeStructure_Community_2019	ST23c	4.91333	5.76333	47.6	13.2	Mesostigmata
Potapov_SizeStructure_Community_2019	BL11c	4.91333	7.10667	45.72	12.39	Mesostigmata
Potapov_Indonesia_Community_2013	BF4	4.91544	7.43391	17.6309	2.59065	Mesostigmata
Potapov_SizeStructure_Community_2019	BL9c	4.92	4.65333	48.45	13.45	Mesostigmata
Potapov_Indonesia_Community_2013	HF4	4.92048	10.2869	49.81	11.93	Diplura
Klarner_GermanExploratories_2008	HEW22	4.9265	5.7135	27.25	9.68	Mesostigmata
Potapov_SizeStructure_Community_2019	BL11c	4.93333	6.16767	44.5	11.89	Mesostigmata
Potapov_SizeStructure_Community_2019	BL11c	4.93333	6.19067	42.52	11.09	Mesostigmata
Potapov_Indonesia_Community_2013	BO5	4.95203	7.40291	47.76	10.78	Diplura
Potapov_SizeStructure_Community_2019	BL9c	4.96	6.67333	46.2	12.5	Mesostigmata
Potapov_Indonesia_Community_2013	BJ5	4.96336	11.5689	43.5114	11.3088	Pseudoscorpiones
Klarner_GermanExploratories_2008	AEW2	4.9644	4.7325	42.36	12.32	Mesostigmata
Klarner_GermanExploratories_2008	HEW11	4.988	6.963	57.9331	15.364	Mesostigmata
Klarner_GermanExploratories_2008	HEW12;36	4.99098	4.68285	61.6655	16.3102	Mesostigmata
Klarner_GermanExploratories_2008	HEW13	5.01306	6.2171	44.064	12.1802	Mesostigmata
Klarner_GermanExploratories_2008	HEW11	5.0323	6.39445	43.053	12.2159	Mesostigmata
Klarner_GermanExploratories_2008	AEW1	5.0344	4.5545	36.51	11.2	Mesostigmata
Klarner_GermanExploratories_2008	HEW12H	5.0443	5.6575		7.63	Mesostigmata
Potapov_Indonesia_Community_2013	HF1	5.04651	6.69391	44.1818	11.5816	Pseudoscorpiones
Potapov_Indonesia_Community_2013	HJ2	5.0504	6.50191	46.3772	8.86526	Pseudoscorpiones
Klarner_GermanExploratories_2008	HEW12+36	5.0649	11.0104	42.7708	11.5238	Mesostigmata
Klarner_GermanExploratories_2008	HEW13	5.0649	4.82605	40.2992	11.0471	Mesostigmata
Klarner_GermanExploratories_2008	HEW11	5.0703	6.89867	42.987	12.4447	Mesostigmata
Klarner_GermanExploratories_2008	SEW41	5.09052	7.50637	43.9071	12.7383	Mesostigmata
Klarner_GermanExploratories_2008	HEW10	5.0913	6.74002	40.8348	11.649	Mesostigmata
Klarner_GermanExploratories_2008	HEW13	5.0988	4.66228	42.2728	11.3414	Mesostigmata
Klarner_GermanExploratories_2008	HEW11H	5.1013	5.8795	40.25	12.73	Mesostigmata
Potapov_Indonesia_Community_2013	HF1	5.11346	8.54526	48.1057	11.8539	Diplura
Klarner_GermanExploratories_2008	HEW12H	5.1143	4.2565	34.4	12.24	Mesostigmata
Klarner_GermanExploratories_2008	HEW2	5.11485	7.33942	45.3487	12.7755	Mesostigmata
Klarner_GermanExploratories_2008	HEW11	5.1223	7.76189	44.4181	12.889	Mesostigmata
Klarner_GermanExploratories_2008	SEW18	5.12472	5.21719	41.2014	12.2167	Mesostigmata
Klarner_GermanExploratories_2008	HEW10	5.1413	6.07171	47.5134	13.6478	Mesostigmata
Klarner_GermanExploratories_2008	HEW10	5.1413	6.18889	58.3068	7.61429	Diplura
Klarner_GermanExploratories_2008	HEW11+12+36	5.1427	7.50962	47.2724	11.1083	Mesostigmata
Klarner_GermanExploratories_2008	HEW11+12	5.1453	7.86808	45.5144	11.8648	Mesostigmata
Klarner_GermanExploratories_2008	HEW12	5.1493	6.63269	46.3417	12.2245	Mesostigmata
Potapov_SizeStructure_Community_2019	BL9c	5.18	4.78333	44.8	12.4	Mesostigmata
Klarner_GermanExploratories_2008	HEW12	5.18435	3.33669	77.2611		Mesostigmata
Potapov_SizeStructure_Community_2019	BL12f	5.18667	6.64833	41.95	11.49	Mesostigmata
Klarner_GermanExploratories_2008	HEW36	5.18929	9.35235	60.8091	17.4478	Mesostigmata
Potapov_SizeStructure_Community_2019	BL11c	5.19333	5.60667	44.8	12.7	Mesostigmata
Potapov_SizeStructure_Community_2019	BL10f	5.20667	5.24967		11.72	Mesostigmata
Klarner_GermanExploratories_2008	HEW12	5.21568	4.0655		14.9258	Pseudoscorpiones
Klarner_GermanExploratories_2008	AEW3	5.2178	5.057	36.85	11.6	Mesostigmata
Potapov_SizeStructure_Community_2019	ST24f	5.22333	5.64667	46.9	14.1	Mesostigmata
Potapov_SizeStructure_Community_2019	BL11c	5.22333	6.87067			Mesostigmata
Klarner_GermanExploratories_2008	AEW1	5.2464	7.8465	42.09	12.78	Mesostigmata
Klarner_GermanExploratories_2008	HEW12	5.2493	6.31445	46.6014	13.1015	Mesostigmata
Potapov_SizeStructure_Community_2019	ST24f	5.25333	6.94667	47.6	13.2	Mesostigmata
Klarner_GermanExploratories_2008	HEW10;11;12;36	5.25808	2.23085			Mesostigmata
Klarner_GermanExploratories_2008	HEW12;36	5.26375	3.53442	57.9846	15.9562	Mesostigmata
Klarner_GermanExploratories_2008	HEW11	5.2653	6.74651	23.8402	5.81276	Mesostigmata
Potapov_SizeStructure_Community_2019	BL12f	5.26667	7.09333	45.3	12.9	Mesostigmata
Klarner_GermanExploratories_2008	SEW5	5.27677	6.67608	44.603	13.6979	Mesostigmata
Klarner_GermanExploratories_2008	SEW2	5.28191	4.72351	37.356	11.6769	Mesostigmata
Klarner_GermanExploratories_2008	HEW11	5.2873	9.00303	42.8837	12.5907	Mesostigmata
Potapov_SizeStructure_Community_2019	ST23c	5.29333	5.33333	46.4	12.9	Mesostigmata
Potapov_SizeStructure_Community_2019	BL11c	5.29333	6.33667	47.1	13.4	Mesostigmata
Potapov_SizeStructure_Community_2019	BL10f	5.29667	2.13667			Mesostigmata
Klarner_GermanExploratories_2008	HEW22	5.2995	7.5945	30.6	10.09	Mesostigmata
Klarner_GermanExploratories_2008	HEW10	5.30997	8.83757	54.1751	14.724	Mesostigmata
Potapov_SizeStructure_Community_2019	BL11c	5.31333	6.71667	43.6	12.4	Mesostigmata
Klarner_GermanExploratories_2008	HEW11	5.31373	7.62567	62.452	14.9547	Mesostigmata
Potapov_SizeStructure_Community_2019	ST23c	5.32333	7.17333	39.4	10	Mesostigmata
Potapov_SizeStructure_Community_2019	BL12f	5.32667	6.74333	45.9	13	Mesostigmata
Klarner_GermanExploratories_2008	HEW11	5.33172	9.70963	52.3159	14.9309	Mesostigmata
Potapov_Indonesia_Community_2013	BF4	5.35318	6.44384	26.6971	5.78667	Mesostigmata
Klarner_GermanExploratories_2008	HEW10;11;12	5.35395	6.61397	54.4911	14.5937	Mesostigmata
Klarner_GermanExploratories_2008	HEW36	5.3555	8.01096	46.0651	12.3458	Mesostigmata
Klarner_GermanExploratories_2008	HEW11	5.3583	7.2179	45.0511	12.1729	Mesostigmata
Klarner_GermanExploratories_2008	HEW11	5.3813	8.75241	42.1474	11.9712	Mesostigmata
Klarner_GermanExploratories_2008	HEW12	5.39417	9.14478	74.5761		Mesostigmata
Klarner_GermanExploratories_2008	HEW12	5.3953	7.87142	42.4414	9.85753	Diplura
Klarner_GermanExploratories_2008	HEW12	5.4003	5.98627	45.9706	13.282	Mesostigmata
Klarner_GermanExploratories_2008	HEW11	5.4013	6.38849	48.2106	13.6501	Mesostigmata
Klarner_GermanExploratories_2008	HEW11	5.4083	9.05673	47.9305	13.2006	Mesostigmata
Potapov_SizeStructure_Community_2019	ST24f	5.41333	6.46267	50.62	13.44	Mesostigmata
Klarner_GermanExploratories_2008	HEW36	5.42909	4.02801			Mesostigmata
Klarner_GermanExploratories_2008	AEW2	5.4314	6.4185	42.68	12.68	Mesostigmata
Klarner_GermanExploratories_2008	HEW11	5.4393	6.20749	47.5101	13.5608	Mesostigmata
Klarner_GermanExploratories_2008	HEW10H	5.4413	5.4075	42.06	12.32	Mesostigmata
Klarner_GermanExploratories_2008	AEW6	5.4438	7.801	40.53	12.33	Mesostigmata
Klarner_GermanExploratories_2008	HEW11;36	5.44635	10.0397	57.5445	14.487	Mesostigmata
Potapov_SizeStructure_Community_2019	BL11c	5.45333	6.18667	43.2	12.3	Mesostigmata
Klarner_GermanExploratories_2008	HEW10+12+36	5.45337	7.30193	41.2454	10.9756	Mesostigmata
Potapov_Indonesia_Community_2013	HF2	5.46195	6.21191	19.358	3.63	Mesostigmata
Potapov_SizeStructure_Community_2019	BL10f	5.46667	5.42567	43.76	11.46	Mesostigmata
Klarner_GermanExploratories_2008	HEW11	5.46761	7.95851	79.4864		Mesostigmata
Klarner_GermanExploratories_2008	HEW36	5.4815	5.61024	46.5039	13.3566	Mesostigmata
Potapov_SizeStructure_Community_2019	BL10f	5.49667	4.31267	42.64	11.4	Mesostigmata
Potapov_Indonesia_Community_2013	BF1	5.5015	8.59941	17.9652	3.02372	Mesostigmata
[truncated: 860 more rows]
