# Supplementary material for: Energy and biomass distribution in soil food webs of temperate and tropical forests
Source: Nat Commun. 2026 Jan 9;17:417. doi: 10.1038/s41467-025-68083-8 (PMC12796436; doi:10.1038/s41467-025-68083-8)
Supplement: Supplementary file 3 — Supplementary Data 1 [file 41467_2025_68083_MOESM3_ESM.zip › DataCodeRev/Site_descriptions.xlsx]

## Sheet: Sheet1
Site	Site_abbreviation	Latitude	Longitude	pH	Litter_CN	NPP	Site_description	Altitude
Afzelia	Afz	11.4278	107.426	5.5	47	817	Paired with DST plot. Lagerstroemia calyculata dominates in canopies. Mammea siamensis, Haldina cordifolia and Tetrameles nudiflora are also abundant	77
Botanical garden	Bot	11.4421	107.433	4.1	37.9	817	Paired with River plot. Dong Nai riverbank. Soil sandy. Polydominated forest, lots of large Lagerstroemis calyculata trees. Named “garden” because trees in this area are labeled, not planted	133
Dipterocarpus	Dipt	11.4424	107.403	5	37.8	817	Polydominated forest with young Dipterocarpus spp. trees	170
DST	DST	11.4263	107.426	6.3	33.6	817	Dipterocarpus sp. and Ficus sp. dominate	130
Reforestation	Ref	11.396	107.375	3.9	36.2	817	Planted in 1996-98, Dipterocarpus sp. dominates	120
River	Riv	11.4467	107.441	4.2	40.2	817	Soil sandy. Dong Nai riverbank. Dipterocarpus spp. are dominating trees of first canopies layer. Large trees. Abundant Calamus sp. in understory.	155
Tower	Tow	11.4412	107.401	4.4	40.9	817	Paired with Dipterocarpus plot. Plot near the Climatic Tower (longterm weather data available). Old Lagerstroemia calyculata trees are dominating	190
Waterfall	Wat	11.4118	107.378	4.1	38	817	Paired with Reforestation plot. Lagerstroemia calyculata dominates. Tetrameles nudiflora abundant	130
HF1	HF1	-2.15275	103.362	3.9	25.4	969	Mixed rainforest, Hutan Harapan national park, loam Acrisol	65
HF2	HF2	-2.15817	103.334	3.8	28.9	969	Mixed rainforest, Hutan Harapan national park, loam Acrisol	73
HF3	HF3	-2.17503	103.333	4	27.6	969	Mixed rainforest, Hutan Harapan national park, loam Acrisol	54
HF4	HF4	-2.18756	103.343	4.1	33.9	969	Mixed rainforest, Hutan Harapan national park, loam Acrisol	69
BF1	BF1	-1.99514	102.752	3.9	25.6	969	Mixed rainforest, Bukit Duabelas national park, clay Acrisol	69
BF2	BF2	-1.98197	102.751	4	28	969	Mixed rainforest, Bukit Duabelas national park, clay Acrisol	73
BF3	BF3	-1.94275	102.581	3.2	35.8	969	Mixed rainforest, Bukit Duabelas national park, clay Acrisol	85
BF4	BF4	-1.94194	102.581	3.4	34.3	969	Mixed rainforest, Bukit Duabelas national park, clay Acrisol	91
HEW6	HEW6	51.2677	10.2394	4.3	36.8	633	Beech forest (Fagus sylvatica) with srong wood (c.70 years old)
HEW21	HEW21	51.1943	10.319	4.9	30.8	633	Beech forest (Fagus sylvatica) with srong wood (c.70 years old)
HEW22	HEW22	51.3372	10.3593	5.5	33.6	633	Beech forest (Fagus sylvatica) with srong wood (c.70 years old)
HEW47	HEW47	51.1789	10.3783	4.4	32.4	633	Beech forest (Fagus sylvatica) with srong wood (c.70 years old)
SEW5	SEW5	53.057	13.8854	3.1	31.5	633	Beech forest (Fagus sylvatica) with srong wood (c.70 years old)
SEW35	SEW35	52.9113	13.8534	3.4	27.2	633	Beech forest (Fagus sylvatica) with srong wood (c.70 years old)
SEW36	SEW36	52.9514	13.7541	3.4	31.7	633	Beech forest (Fagus sylvatica) with srong wood (c.70 years old)
SEW37	SEW37	52.94	13.7826	3.3	31.6	633	Beech forest (Fagus sylvatica) with srong wood (c.70 years old)
BL9c	BL9c	52.5948	38.9236	6.18333	28	418	Broadleaved forest (Quercus robur, Betula pendula, Prunus padus), no wildfire, Chernozem chernic
BL10f	BL10f	52.5948	38.9236	5.13333	33.3	418	Broadleaved forest (Prunus padus, Aegopodium podagraria, Chelidonium majus), after wildfire in 2010, Chernozem chernic
BL11c	BL11с	52.5801	39.0008	5.37667	22.3	418	Broadleaved forest (Quercus robur, Prunus padus), no wildfire, Phaeozem albic
BL12f	BL12f	52.5801	39.0008	5.19	28	418	Broadleaved forest (with Ribes nigrum), after wildfire in 2010, Phaeozem albic
ST21c	ST21c	56.1553	32.8175	5.5	28.6	552	Spruce forest (Picea abies, Sorbus aucuparia), no wildfire, Albeluvisol umbric
ST22f	ST22f	56.1553	32.8175	5.86333	22.8	552	Spruce forest (Picea abies, Rubus idaeus, Sorbus aucuparia), after wildfire in 2010, Albeluvisol umbric
ST23c	ST23c	56.1401	32.7183	5.08667	31.2	552	Spruce forest (Picea abies, Betula pendula), no wildfire, Albeluvisol umbric
ST24f	ST24f	56.1401	32.7183	5.15	30.9	552	Spruce forest (Populus tremula, Picea abies), after wildfire in 2010, Albeluvisol umbric
